# Supplementary material for: Genome-Wide Analysis of WRKY Transcription Factors Involved in Abiotic Stress and ABA Response in Caragana korshinskii
Source: Int J Mol Sci. 2023 May 30;24(11):9519. doi: 10.3390/ijms24119519 (PMC10253768; doi:10.3390/ijms24119519)
Supplement: Supplementary file 1 [file ijms-24-09519-s001.zip]

Archive with 5 entries (5 files):
- S1-86 CkWRKYs protein KEGG and GO information.xlsx
- S2-101WRKY Conservative Domain for Phylogenetic Tree Analysis.fasta
- S3-86 CkWRKYs protein full-length sequences .fasta
- S4-Gene name of Ortholog in C. intermedia.pdf
- S5-RT-qPCR Primer sequence.xlsx
