# Supplementary material for: Genome-Wide Analysis of WRKY Transcription Factors Involved in Abiotic Stress and ABA Response in Caragana korshinskii
Source: Int J Mol Sci. 2023 May 30;24(11):9519. doi: 10.3390/ijms24119519 (PMC10253768; doi:10.3390/ijms24119519)
Supplement: Supplementary file 1 [file ijms-24-09519-s001.zip › S1-86 CkWRKYs protein KEGG and GO information.xlsx]

## Sheet: Sheet2
gene name	Ortholog in C. intermedia	gene_id	Gene name	length	KOG_ID	KOG_Evalue	KOG_Score	KOG_Annotation	GO:BiologicalProcess	GO:CellularComponent	GO:MolecularFunction	KEGG_Ortholog	NR_Protein	NR_Evalue	NR_Score	NR_Annotation	Swissprot_Protein	Swissprot_Evalue	Swissprot_Score	Swissprot_Annotation
CkWRKY1		evm.model.Chr1.25 [mRNA] [translate_table: standard]		292	-	-	-	-	GO:0006355(regulation of transcription, DNA-templated)	-	GO:0003700(DNA-binding transcription factor activity),GO:0043565(sequence-specific DNA binding)	-	XP_027337659.1	5.1e-61	240	XP_027337659.1 WRKY DNA-binding transcription factor 70-like [Abrus precatorius]	K4BIZ9|WRK70_SOLLC	1.85e-30	118	WRKY DNA-binding transcription factor 70 OS=Solanum lycopersicum OX=4081 GN=WRKY70 PE=2 SV=1
CkWRKY2		evm.model.Chr1.105 [mRNA] [translate_table: standard]		232	-	-	-	-	GO:0006355(regulation of transcription, DNA-templated)	-	GO:0003700(DNA-binding transcription factor activity),GO:0043565(sequence-specific DNA binding)	-	XP_004515333.1	7.3e-103	378.6	XP_004515333.1 probable WRKY transcription factor 12 [Cicer arietinum]	Q93WY4|WRK12_ARATH	1.66e-70	218	Probable WRKY transcription factor 12 OS=Arabidopsis thaliana OX=3702 GN=WRKY12 PE=2 SV=1
CkWRKY3		evm.model.Chr1.953 [mRNA] [translate_table: standard]		361	-	-	-	-	GO:0006355(regulation of transcription, DNA-templated)	-	GO:0003700(DNA-binding transcription factor activity),GO:0043565(sequence-specific DNA binding)	-	XP_027335908.1	9e-124	448.7	XP_027335908.1 probable WRKY transcription factor 53 [Abrus precatorius]	Q9SUP6|WRK53_ARATH	1.48e-44	159	Probable WRKY transcription factor 53 OS=Arabidopsis thaliana OX=3702 GN=WRKY53 PE=1 SV=1
CkWRKY4		evm.model.Chr1.1033 [mRNA] [translate_table: standard]		333	-	-	-	-	GO:0006355(regulation of transcription, DNA-templated)	-	GO:0003700(DNA-binding transcription factor activity),GO:0043565(sequence-specific DNA binding)	K13425 WRKY22; WRKY transcription factor 22	XP_027336872.1	8.1e-95	352.4	XP_027336872.1 WRKY transcription factor 22-like [Abrus precatorius]	O04609|WRK22_ARATH	1.35e-81	252	WRKY transcription factor 22 OS=Arabidopsis thaliana OX=3702 GN=WRKY22 PE=2 SV=1
CkWRKY5		evm.model.Chr1.3047 [mRNA] [translate_table: standard]		336	-	-	-	-	GO:0006355(regulation of transcription, DNA-templated)	-	GO:0003700(DNA-binding transcription factor activity),GO:0043565(sequence-specific DNA binding)	-	GAU38288.1	1.2e-106	391.7	GAU38288.1 hypothetical protein TSUD_157730 [Trifolium subterraneum]	O22176|WRK15_ARATH	1.73e-89	273	Probable WRKY transcription factor 15 OS=Arabidopsis thaliana OX=3702 GN=WRKY15 PE=2 SV=1
CkWRKY6		evm.model.Chr1.3595 [mRNA] [translate_table: standard]		594	-	-	-	-	GO:0006355(regulation of transcription, DNA-templated)	-	GO:0003700(DNA-binding transcription factor activity),GO:0043565(sequence-specific DNA binding)	-	GAU32813.1	5e-156	556.6	GAU32813.1 hypothetical protein TSUD_208810 [Trifolium subterraneum]	A0A3Q7GFB5|WK72A_SOLLC	1.26e-125	382	WRKY transcription factor 72A OS=Solanum lycopersicum OX=4081 GN=WRKY72A PE=2 SV=1
CkWRKY7		evm.model.Chr1.4010 [mRNA] [translate_table: standard]		507	-	-	-	-	GO:0006355(regulation of transcription, DNA-templated)	-	GO:0003700(DNA-binding transcription factor activity),GO:0043565(sequence-specific DNA binding)	-	XP_027329553.1	2.7e-190	670.2	XP_027329553.1 probable WRKY transcription factor 32 isoform X3 [Abrus precatorius]	P59583|WRK32_ARATH	6.01e-127	381	Probable WRKY transcription factor 32 OS=Arabidopsis thaliana OX=3702 GN=WRKY32 PE=2 SV=1
CkWRKY8		evm.model.Chr1.4179 [mRNA] [translate_table: standard]		312	-	-	-	-	GO:0006355(regulation of transcription, DNA-templated)	-	GO:0003700(DNA-binding transcription factor activity),GO:0043565(sequence-specific DNA binding)	-	GAU38017.1	4.7e-97	359.8	GAU38017.1 hypothetical protein TSUD_205570 [Trifolium subterraneum]	Q9SV15|WRK11_ARATH	3.76e-105	313	Probable WRKY transcription factor 11 OS=Arabidopsis thaliana OX=3702 GN=WRKY11 PE=2 SV=2
CkWRKY9		evm.model.Chr1.4339 [mRNA] [translate_table: standard]		391	-	-	-	-	GO:0006355(regulation of transcription, DNA-templated)	-	GO:0003700(DNA-binding transcription factor activity),GO:0043565(sequence-specific DNA binding)	-	XP_006600417.1	6.1e-102	376.3	XP_006600417.1 WRKY transcription factor 6 isoform X2 [Glycine max]	Q9XEC3|WRK42_ARATH	3.7e-57	198	WRKY transcription factor 42 OS=Arabidopsis thaliana OX=3702 GN=WRKY42 PE=1 SV=1
CkWRKY10		evm.model.Chr1.4404 [mRNA] [translate_table: standard]		383	-	-	-	-	GO:0006355(regulation of transcription, DNA-templated)	-	GO:0003700(DNA-binding transcription factor activity),GO:0043565(sequence-specific DNA binding)	-	XP_027333494.1	1.4e-50	205.7	XP_027333494.1 probable WRKY transcription factor 48 [Abrus precatorius]	O22900|WRK23_ARATH	5.69e-53	182	WRKY transcription factor 23 OS=Arabidopsis thaliana OX=3702 GN=WRKY23 PE=2 SV=1
CkWRKY11		evm.model.Chr1.4679 [mRNA] [translate_table: standard]		504	-	-	-	-	GO:0006355(regulation of transcription, DNA-templated)	-	GO:0003700(DNA-binding transcription factor activity),GO:0043565(sequence-specific DNA binding)	-	XP_027329273.1	1.2e-134	485.3	XP_027329273.1 probable WRKY transcription factor 31 isoform X1 [Abrus precatorius]	Q9XEC3|WRK42_ARATH	1.48e-133	400	WRKY transcription factor 42 OS=Arabidopsis thaliana OX=3702 GN=WRKY42 PE=1 SV=1
CkWRKY12		evm.model.Chr2.143 [mRNA] [translate_table: standard]		744	-	-	-	-	GO:0006355(regulation of transcription, DNA-templated)	-	GO:0003700(DNA-binding transcription factor activity),GO:0043565(sequence-specific DNA binding)	K18835 WRKY2; WRKY transcription factor 2	XP_027333911.1	0	1256.5	XP_027333911.1 probable WRKY transcription factor 2 [Abrus precatorius]	Q9FG77|WRKY2_ARATH	0	551	Probable WRKY transcription factor 2 OS=Arabidopsis thaliana OX=3702 GN=WRKY2 PE=1 SV=1
CkWRKY13		evm.model.Chr2.1216 [mRNA] [translate_table: standard]		144	-	-	-	-	GO:0006355(regulation of transcription, DNA-templated)	-	GO:0003700(DNA-binding transcription factor activity),GO:0043565(sequence-specific DNA binding)	-	XP_013465603.1	8.5e-41	171.8	XP_013465603.1 probable WRKY transcription factor 40 [Medicago truncatula]	Q9SAH7|WRK40_ARATH	3.75e-46	154	Probable WRKY transcription factor 40 OS=Arabidopsis thaliana OX=3702 GN=WRKY40 PE=1 SV=1
CkWRKY14		evm.model.Chr2.1306 [mRNA] [translate_table: standard]		223	-	-	-	-	GO:0006355(regulation of transcription, DNA-templated)	-	GO:0003700(DNA-binding transcription factor activity),GO:0043565(sequence-specific DNA binding)	-	PNX95479.1	3.6e-38	163.7	PNX95479.1 WRKY transcription factor [Trifolium pratense]	Q9SAH7|WRK40_ARATH	1.1e-49	167	Probable WRKY transcription factor 40 OS=Arabidopsis thaliana OX=3702 GN=WRKY40 PE=1 SV=1
CkWRKY15		evm.model.Chr2.1576 [mRNA] [translate_table: standard]		482	-	-	-	-	GO:0006355(regulation of transcription, DNA-templated)	-	GO:0003700(DNA-binding transcription factor activity),GO:0043565(sequence-specific DNA binding)	-	RDX80106.1	3.4e-134	483.8	RDX80106.1 WRKY transcription factor 6, partial [Mucuna pruriens]	Q9C519|WRKY6_ARATH	1.24e-94	300	WRKY transcription factor 6 OS=Arabidopsis thaliana OX=3702 GN=WRKY6 PE=1 SV=1
CkWRKY16		evm.model.Chr2.1690 [mRNA] [translate_table: standard]		587	-	-	-	-	GO:0006355(regulation of transcription, DNA-templated)	-	GO:0003700(DNA-binding transcription factor activity),GO:0043565(sequence-specific DNA binding)	-	XP_004506677.1	5.5e-272	941.8	XP_004506677.1 probable WRKY transcription factor 20 isoform X2 [Cicer arietinum]	Q93WV0|WRK20_ARATH	0	534	Probable WRKY transcription factor 20 OS=Arabidopsis thaliana OX=3702 GN=WRKY20 PE=2 SV=1
CkWRKY17		evm.model.Chr2.2096 [mRNA] [translate_table: standard]		506	-	-	-	-	GO:0006355(regulation of transcription, DNA-templated)	-	GO:0003700(DNA-binding transcription factor activity),GO:0043565(sequence-specific DNA binding)	K13424 WRKY33; WRKY transcription factor 33	BAT88276.1	1.1e-162	578.6	BAT88276.1 hypothetical protein VIGAN_05173300 [Vigna angularis var. angularis]	Q6B6R4|WRK24_ORYSI	2.29e-132	398	WRKY transcription factor WRKY24 OS=Oryza sativa subsp. indica OX=39946 GN=WRKY24 PE=2 SV=1
CkWRKY18		evm.model.Chr2.3503 [mRNA] [translate_table: standard]		368	-	-	-	-	GO:0006355(regulation of transcription, DNA-templated)	-	GO:0003700(DNA-binding transcription factor activity),GO:0043565(sequence-specific DNA binding)	-	XP_027338921.1	3.7e-125	453.4	XP_027338921.1 probable WRKY transcription factor 53 [Abrus precatorius]	Q8H0Y8|WRK41_ARATH	8.15e-48	167	Probable WRKY transcription factor 41 OS=Arabidopsis thaliana OX=3702 GN=WRKY41 PE=2 SV=2
CkWRKY19		evm.model.Chr2.3668 [mRNA] [translate_table: standard]		313	-	-	-	-	GO:0006355(regulation of transcription, DNA-templated)	-	GO:0003700(DNA-binding transcription factor activity),GO:0043565(sequence-specific DNA binding)	-	RDX68501.1	3.8e-94	350.1	RDX68501.1 putative WRKY transcription factor 70, partial [Mucuna pruriens]	Q9LY00|WRK70_ARATH	8.54e-44	154	Probable WRKY transcription factor 70 OS=Arabidopsis thaliana OX=3702 GN=WRKY70 PE=1 SV=1
CkWRKY20		evm.model.Chr2.3722 [mRNA] [translate_table: standard]		205	-	-	-	-	GO:0006355(regulation of transcription, DNA-templated)	-	GO:0003700(DNA-binding transcription factor activity),GO:0043565(sequence-specific DNA binding)	-	NP_001348333.1	1.7e-47	194.5	NP_001348333.1 WRKY transcription factor 51 [Glycine max]	Q93WU9|WRK51_ARATH	4.84e-39	135	Probable WRKY transcription factor 51 OS=Arabidopsis thaliana OX=3702 GN=WRKY51 PE=1 SV=1
CkWRKY21		evm.model.Chr2.3729 [mRNA] [translate_table: standard]		250	-	-	-	-	GO:0006355(regulation of transcription, DNA-templated)	-	GO:0003700(DNA-binding transcription factor activity),GO:0043565(sequence-specific DNA binding)	-	XP_020213068.1	1.4e-88	331.3	XP_020213068.1 probable WRKY transcription factor 13 isoform X2 [Cajanus cajan]	Q9SVB7|WRK13_ARATH	3.23e-61	197	Probable WRKY transcription factor 13 OS=Arabidopsis thaliana OX=3702 GN=WRKY13 PE=2 SV=1
CkWRKY22		evm.model.Chr2.4346 [mRNA] [translate_table: standard]		299	-	-	-	-	GO:0006355(regulation of transcription, DNA-templated)	-	GO:0003700(DNA-binding transcription factor activity),GO:0043565(sequence-specific DNA binding)	-	XP_004501381.1	2.6e-100	370.5	XP_004501381.1 probable WRKY transcription factor 40 [Cicer arietinum]	Q9SAH7|WRK40_ARATH	1.54e-71	226	Probable WRKY transcription factor 40 OS=Arabidopsis thaliana OX=3702 GN=WRKY40 PE=1 SV=1
CkWRKY23		evm.model.Chr3.809 [mRNA] [translate_table: standard]		307	-	-	-	-	GO:0006355(regulation of transcription, DNA-templated)	-	GO:0003700(DNA-binding transcription factor activity),GO:0043565(sequence-specific DNA binding)	-	PNY09417.1	1.6e-84	318.2	PNY09417.1 WRKY transcription factor 22-like protein [Trifolium pratense]	Q9FLX8|WRK27_ARATH	1.11e-51	176	Probable WRKY transcription factor 27 OS=Arabidopsis thaliana OX=3702 GN=WRKY27 PE=2 SV=1
CkWRKY24		evm.model.Chr3.1429 [mRNA] [translate_table: standard]		314	-	-	-	-	GO:0006355(regulation of transcription, DNA-templated)	-	GO:0003700(DNA-binding transcription factor activity),GO:0043565(sequence-specific DNA binding)	-	XP_027365428.1	4.9e-102	376.3	XP_027365428.1 WRKY transcription factor 23-like isoform X1 [Abrus precatorius]	O22900|WRK23_ARATH	2.82e-74	234	WRKY transcription factor 23 OS=Arabidopsis thaliana OX=3702 GN=WRKY23 PE=2 SV=1
CkWRKY25		evm.model.Chr3.1471 [mRNA] [translate_table: standard]		429	-	-	-	-	GO:0006355(regulation of transcription, DNA-templated)	-	GO:0003700(DNA-binding transcription factor activity),GO:0043565(sequence-specific DNA binding)	-	XP_017414241.1	3.4e-114	417.2	XP_017414241.1 PREDICTED: probable WRKY transcription factor 47 isoform X1 [Vigna angularis]	Q9ZSI7|WRK47_ARATH	2.47e-72	238	Probable WRKY transcription factor 47 OS=Arabidopsis thaliana OX=3702 GN=WRKY47 PE=1 SV=2
CkWRKY26		evm.model.Chr3.2152 [mRNA] [translate_table: standard]		350	-	-	-	-	GO:0006355(regulation of transcription, DNA-templated)	-	GO:0003700(DNA-binding transcription factor activity),GO:0043565(sequence-specific DNA binding)	-	XP_027365339.1	6.6e-148	528.9	XP_027365339.1 probable WRKY transcription factor 21 [Abrus precatorius]	O04336|WRK21_ARATH	8.91e-127	371	Probable WRKY transcription factor 21 OS=Arabidopsis thaliana OX=3702 GN=WRKY21 PE=2 SV=1
CkWRKY27		evm.model.Chr3.4063 [mRNA] [translate_table: standard]		339	-	-	-	-	GO:0006355(regulation of transcription, DNA-templated)	-	GO:0003700(DNA-binding transcription factor activity),GO:0043565(sequence-specific DNA binding)	-	XP_004498566.1	4.2e-139	499.6	XP_004498566.1 probable WRKY transcription factor 17 [Cicer arietinum]	Q9SV15|WRK11_ARATH	1.74e-126	368	Probable WRKY transcription factor 11 OS=Arabidopsis thaliana OX=3702 GN=WRKY11 PE=2 SV=2
CkWRKY28		evm.model.Chr3.4272 [mRNA] [translate_table: standard]		260	-	-	-	-	GO:0006355(regulation of transcription, DNA-templated)	-	GO:0003700(DNA-binding transcription factor activity),GO:0043565(sequence-specific DNA binding)	-	XP_004498814.2	2e-112	410.6	XP_004498814.2 probable WRKY transcription factor 40 [Cicer arietinum]	Q9SAH7|WRK40_ARATH	6.34e-42	148	Probable WRKY transcription factor 40 OS=Arabidopsis thaliana OX=3702 GN=WRKY40 PE=1 SV=1
CkWRKY29		evm.model.Chr3.4273 [mRNA] [translate_table: standard]		275	-	-	-	-	GO:0006355(regulation of transcription, DNA-templated)	-	GO:0003700(DNA-binding transcription factor activity),GO:0043565(sequence-specific DNA binding)	-	XP_003588828.1	1.7e-114	417.5	XP_003588828.1 probable WRKY transcription factor 40 [Medicago truncatula]	Q9SAH7|WRK40_ARATH	4.41e-70	221	Probable WRKY transcription factor 40 OS=Arabidopsis thaliana OX=3702 GN=WRKY40 PE=1 SV=1
CkWRKY30		evm.model.Chr3.4320 [mRNA] [translate_table: standard]		175	-	-	-	-	GO:0006355(regulation of transcription, DNA-templated)	-	GO:0003700(DNA-binding transcription factor activity),GO:0043565(sequence-specific DNA binding)	-	AFK42124.1	6.4e-43	179.1	AFK42124.1 unknown [Lotus japonicus]	Q8VWQ5|WRK50_ARATH	2.03e-28	106	Probable WRKY transcription factor 50 OS=Arabidopsis thaliana OX=3702 GN=WRKY50 PE=2 SV=1
CkWRKY31		evm.model.Chr3.4334 [mRNA] [translate_table: standard]		155	-	-	-	-	GO:0006355(regulation of transcription, DNA-templated)	-	GO:0003700(DNA-binding transcription factor activity),GO:0043565(sequence-specific DNA binding)	-	XP_004498847.1	1.8e-44	184.1	XP_004498847.1 probable WRKY transcription factor 50 [Cicer arietinum]	Q8VWQ5|WRK50_ARATH	1.09e-27	104	Probable WRKY transcription factor 50 OS=Arabidopsis thaliana OX=3702 GN=WRKY50 PE=2 SV=1
CkWRKY32		evm.model.Chr3.4589 [mRNA] [translate_table: standard]		336	-	-	-	-	GO:0006355(regulation of transcription, DNA-templated)	-	GO:0003700(DNA-binding transcription factor activity),GO:0043565(sequence-specific DNA binding)	-	XP_027332318.1	5.6e-104	382.9	XP_027332318.1 probable WRKY transcription factor 7 [Abrus precatorius]	Q9STX0|WRKY7_ARATH	1.81e-88	272	Probable WRKY transcription factor 7 OS=Arabidopsis thaliana OX=3702 GN=WRKY7 PE=2 SV=1
CkWRKY33		evm.model.Chr3.4657 [mRNA] [translate_table: standard]		162	-	-	-	-	GO:0006355(regulation of transcription, DNA-templated)	-	GO:0003700(DNA-binding transcription factor activity),GO:0043565(sequence-specific DNA binding)	-	XP_013462609.1	3.4e-46	189.9	XP_013462609.1 probable WRKY transcription factor 65 [Medicago truncatula]	Q9LP56|WRK65_ARATH	2.83e-47	157	Probable WRKY transcription factor 65 OS=Arabidopsis thaliana OX=3702 GN=WRKY65 PE=2 SV=1
CkWRKY34		evm.model.Chr4.438 [mRNA] [translate_table: standard]		361	-	-	-	-	GO:0006355(regulation of transcription, DNA-templated)	-	GO:0003700(DNA-binding transcription factor activity),GO:0043565(sequence-specific DNA binding)	-	XP_012572172.1	1.1e-177	627.9	XP_012572172.1 probable WRKY transcription factor 41 isoform X1 [Cicer arietinum]	Q8H0Y8|WRK41_ARATH	6.55e-70	224	Probable WRKY transcription factor 41 OS=Arabidopsis thaliana OX=3702 GN=WRKY41 PE=2 SV=2
CkWRKY35		evm.model.Chr4.480 [mRNA] [translate_table: standard]		284	-	-	-	-	GO:0006355(regulation of transcription, DNA-templated)	-	GO:0003700(DNA-binding transcription factor activity),GO:0043565(sequence-specific DNA binding)	K13426 WRKY29; WRKY transcription factor 29	XP_007160109.1	2e-86	324.3	XP_007160109.1 hypothetical protein PHAVU_002G293200g [Phaseolus vulgaris]	O04609|WRK22_ARATH	2.12e-55	184	WRKY transcription factor 22 OS=Arabidopsis thaliana OX=3702 GN=WRKY22 PE=2 SV=1
CkWRKY36		evm.model.Chr4.769 [mRNA] [translate_table: standard]		233	-	-	-	-	GO:0006355(regulation of transcription, DNA-templated)	-	GO:0003700(DNA-binding transcription factor activity),GO:0043565(sequence-specific DNA binding)	-	XP_027366971.1	1.3e-88	331.3	XP_027366971.1 probable WRKY transcription factor 13 isoform X1 [Abrus precatorius]	Q9SVB7|WRK13_ARATH	6.36e-58	188	Probable WRKY transcription factor 13 OS=Arabidopsis thaliana OX=3702 GN=WRKY13 PE=2 SV=1
CkWRKY37		evm.model.Chr4.779 [mRNA] [translate_table: standard]		186	-	-	-	-	GO:0006355(regulation of transcription, DNA-templated)	-	GO:0003700(DNA-binding transcription factor activity),GO:0043565(sequence-specific DNA binding)	-	XP_003630118.1	1.9e-69	267.3	XP_003630118.1 probable WRKY transcription factor 51 [Medicago truncatula]	Q93WU9|WRK51_ARATH	1.25e-40	139	Probable WRKY transcription factor 51 OS=Arabidopsis thaliana OX=3702 GN=WRKY51 PE=1 SV=1
CkWRKY38		evm.model.Chr4.1295 [mRNA] [translate_table: standard]		252	-	-	-	-	GO:0006355(regulation of transcription, DNA-templated)	-	GO:0003700(DNA-binding transcription factor activity),GO:0043565(sequence-specific DNA binding)	-	RDX95282.1	1.8e-102	377.5	RDX95282.1 putative WRKY transcription factor 65 [Mucuna pruriens]	Q9LP56|WRK65_ARATH	2.41e-81	247	Probable WRKY transcription factor 65 OS=Arabidopsis thaliana OX=3702 GN=WRKY65 PE=2 SV=1
CkWRKY39		evm.model.Chr4.1427 [mRNA] [translate_table: standard]		333	-	-	-	-	GO:0006355(regulation of transcription, DNA-templated)	-	GO:0003700(DNA-binding transcription factor activity),GO:0043565(sequence-specific DNA binding)	-	XP_020232986.1	1.3e-84	318.5	XP_020232986.1 probable WRKY transcription factor 28 [Cajanus cajan]	Q8VWJ2|WRK28_ARATH	3.18e-77	242	WRKY transcription factor 28 OS=Arabidopsis thaliana OX=3702 GN=WRKY28 PE=2 SV=1
CkWRKY40		evm.model.Chr4.1470 [mRNA] [translate_table: standard]		482	-	-	-	-	GO:0006355(regulation of transcription, DNA-templated)	-	GO:0003700(DNA-binding transcription factor activity),GO:0043565(sequence-specific DNA binding)	-	KOM27814.1	7.4e-158	562.4	KOM27814.1 hypothetical protein LR48_Vigan464s001100 [Vigna angularis]	Q9C9F0|WRKY9_ARATH	7.42e-86	271	Probable WRKY transcription factor 9 OS=Arabidopsis thaliana OX=3702 GN=WRKY9 PE=2 SV=1
CkWRKY41		evm.model.Chr4.2357 [mRNA] [translate_table: standard]		558	-	-	-	-	GO:0006355(regulation of transcription, DNA-templated)	-	GO:0003700(DNA-binding transcription factor activity),GO:0043565(sequence-specific DNA binding)	-	XP_020234210.1	1.4e-192	677.9	XP_020234210.1 probable WRKY transcription factor 31 [Cajanus cajan]	Q9C519|WRKY6_ARATH	1.33e-127	387	WRKY transcription factor 6 OS=Arabidopsis thaliana OX=3702 GN=WRKY6 PE=1 SV=1
CkWRKY42		evm.model.Chr4.3180 [mRNA] [translate_table: standard]		300	-	-	-	-	GO:0006355(regulation of transcription, DNA-templated)	-	GO:0003700(DNA-binding transcription factor activity),GO:0043565(sequence-specific DNA binding)	-	XP_027333278.1	7.8e-73	279.3	XP_027333278.1 probable WRKY transcription factor 70 [Abrus precatorius]	Q9LY00|WRK70_ARATH	6.8e-44	154	Probable WRKY transcription factor 70 OS=Arabidopsis thaliana OX=3702 GN=WRKY70 PE=1 SV=1
CkWRKY43		evm.model.Chr4.3181 [mRNA] [translate_table: standard]		317	-	-	-	-	GO:0006355(regulation of transcription, DNA-templated)	-	GO:0003700(DNA-binding transcription factor activity),GO:0043565(sequence-specific DNA binding)	-	XP_027333278.1	1e-67	262.3	XP_027333278.1 probable WRKY transcription factor 70 [Abrus precatorius]	Q9LY00|WRK70_ARATH	3.34e-45	158	Probable WRKY transcription factor 70 OS=Arabidopsis thaliana OX=3702 GN=WRKY70 PE=1 SV=1
CkWRKY44		evm.model.Chr4.4811 [mRNA] [translate_table: standard]		311	-	-	-	-	GO:0006355(regulation of transcription, DNA-templated)	-	GO:0003700(DNA-binding transcription factor activity),GO:0043565(sequence-specific DNA binding)	-	XP_004507077.1	1.5e-122	444.5	XP_004507077.1 probable WRKY transcription factor 40 [Cicer arietinum]	Q9SAH7|WRK40_ARATH	2.9e-94	284	Probable WRKY transcription factor 40 OS=Arabidopsis thaliana OX=3702 GN=WRKY40 PE=1 SV=1
CkWRKY45		evm.model.Chr5.485 [mRNA] [translate_table: standard]		512	-	-	-	-	GO:0006355(regulation of transcription, DNA-templated)	-	GO:0003700(DNA-binding transcription factor activity),GO:0043565(sequence-specific DNA binding)	-	XP_020218833.1	1.6e-238	830.5	XP_020218833.1 probable WRKY transcription factor 4 isoform X1 [Cajanus cajan]	Q9XI90|WRKY4_ARATH	6.68e-147	434	Probable WRKY transcription factor 4 OS=Arabidopsis thaliana OX=3702 GN=WRKY4 PE=1 SV=2
CkWRKY46		evm.model.Chr5.562 [mRNA] [translate_table: standard]		564	-	-	-	-	GO:0006355(regulation of transcription, DNA-templated)	-	GO:0003700(DNA-binding transcription factor activity),GO:0043565(sequence-specific DNA binding)	-	XP_027352452.1	1.2e-183	648.3	XP_027352452.1 probable WRKY transcription factor 72 [Abrus precatorius]	A0A3Q7GFB5|WK72A_SOLLC	2.75e-91	293	WRKY transcription factor 72A OS=Solanum lycopersicum OX=4081 GN=WRKY72A PE=2 SV=1
CkWRKY47		evm.model.Chr5.703 [mRNA] [translate_table: standard]		741	-	-	-	-	GO:0006355(regulation of transcription, DNA-templated)	-	GO:0003700(DNA-binding transcription factor activity),GO:0043565(sequence-specific DNA binding)	K18835 WRKY2; WRKY transcription factor 2	RDX78908.1	1.1e-296	1024.2	RDX78908.1 putative WRKY transcription factor 2, partial [Mucuna pruriens]	Q93WV0|WRK20_ARATH	1.03e-85	284	Probable WRKY transcription factor 20 OS=Arabidopsis thaliana OX=3702 GN=WRKY20 PE=2 SV=1
CkWRKY48		evm.model.Chr5.750 [mRNA] [translate_table: standard]		335	-	-	-	-	GO:0006355(regulation of transcription, DNA-templated)	-	GO:0003700(DNA-binding transcription factor activity),GO:0043565(sequence-specific DNA binding)	K13425 WRKY22; WRKY transcription factor 22	XP_027349482.1	8.1e-103	379	XP_027349482.1 WRKY transcription factor 22 [Abrus precatorius]	O04609|WRK22_ARATH	1.62e-82	255	WRKY transcription factor 22 OS=Arabidopsis thaliana OX=3702 GN=WRKY22 PE=2 SV=1
CkWRKY49		evm.model.Chr5.1109 [mRNA] [translate_table: standard]		307	-	-	-	-	GO:0006355(regulation of transcription, DNA-templated)	-	GO:0003700(DNA-binding transcription factor activity),GO:0043565(sequence-specific DNA binding)	-	XP_027350656.1	5.5e-90	336.3	XP_027350656.1 WRKY DNA-binding transcription factor 70-like [Abrus precatorius]	K4BIZ9|WRK70_SOLLC	1.29e-41	148	WRKY DNA-binding transcription factor 70 OS=Solanum lycopersicum OX=4081 GN=WRKY70 PE=2 SV=1
CkWRKY50		evm.model.Chr5.1178 [mRNA] [translate_table: standard]		563	-	-	-	-	GO:0006355(regulation of transcription, DNA-templated)	-	GO:0003700(DNA-binding transcription factor activity),GO:0043565(sequence-specific DNA binding)	K13424 WRKY33; WRKY transcription factor 33	XP_027352740.1	1.4e-235	820.8	XP_027352740.1 probable WRKY transcription factor 33 isoform X1 [Abrus precatorius]	Q6IEQ7|WRK24_ORYSJ	1.84e-111	346	WRKY transcription factor WRKY24 OS=Oryza sativa subsp. japonica OX=39947 GN=WRKY24 PE=2 SV=1
CkWRKY51		evm.model.Chr5.1571 [mRNA] [translate_table: standard]		322	-	-	-	-	GO:0006355(regulation of transcription, DNA-templated)	-	GO:0003700(DNA-binding transcription factor activity),GO:0043565(sequence-specific DNA binding)	-	RDX82118.1	1.5e-125	454.5	RDX82118.1 putative WRKY transcription factor 49, partial [Mucuna pruriens]	Q9FHR7|WRK49_ARATH	1.3e-52	177	Probable WRKY transcription factor 49 OS=Arabidopsis thaliana OX=3702 GN=WRKY49 PE=2 SV=1
CkWRKY52		evm.model.Chr5.2361 [mRNA] [translate_table: standard]		139	-	-	-	-	GO:0006355(regulation of transcription, DNA-templated)	-	GO:0003700(DNA-binding transcription factor activity),GO:0043565(sequence-specific DNA binding)	-	XP_027351978.1	1.5e-42	177.6	XP_027351978.1 probable WRKY transcription factor 75 [Abrus precatorius]	Q9FYA2|WRK75_ARATH	7.17e-26	98.2	Probable WRKY transcription factor 75 OS=Arabidopsis thaliana OX=3702 GN=WRKY75 PE=2 SV=1
CkWRKY53		evm.model.Chr5.3205 [mRNA] [translate_table: standard]		318	-	-	-	-	GO:0006355(regulation of transcription, DNA-templated)	-	GO:0003700(DNA-binding transcription factor activity),GO:0043565(sequence-specific DNA binding)	-	XP_014629302.1	2e-119	434.1	XP_014629302.1 LOW QUALITY PROTEIN: probable WRKY transcription factor 21 [Glycine max]	O04336|WRK21_ARATH	1.68e-119	351	Probable WRKY transcription factor 21 OS=Arabidopsis thaliana OX=3702 GN=WRKY21 PE=2 SV=1
CkWRKY54		evm.model.Chr5.3406 [mRNA] [translate_table: standard]		448	-	-	-	-	GO:0006355(regulation of transcription, DNA-templated)	-	GO:0003700(DNA-binding transcription factor activity),GO:0043565(sequence-specific DNA binding)	-	XP_004493933.1	3.1e-198	696.4	XP_004493933.1 WRKY transcription factor 44 [Cicer arietinum]	Q9ZUU0|WRK44_ARATH	3.69e-108	329	WRKY transcription factor 44 OS=Arabidopsis thaliana OX=3702 GN=WRKY44 PE=1 SV=2
CkWRKY55		evm.model.Chr5.3863 [mRNA] [translate_table: standard]		265	-	-	-	-	GO:0006355(regulation of transcription, DNA-templated)	-	GO:0003700(DNA-binding transcription factor activity),GO:0043565(sequence-specific DNA binding)	-	XP_003625977.1	2.6e-80	303.9	XP_003625977.1 probable WRKY transcription factor 35 [Medicago truncatula]	O64747|WRK35_ARATH	3.47e-35	133	Probable WRKY transcription factor 35 OS=Arabidopsis thaliana OX=3702 GN=WRKY35 PE=2 SV=1
CkWRKY56		evm.model.Chr5.3871 [mRNA] [translate_table: standard]		296	-	-	-	-	GO:0006355(regulation of transcription, DNA-templated)	-	GO:0003700(DNA-binding transcription factor activity),GO:0043565(sequence-specific DNA binding)	-	XP_027349032.1	2.3e-93	347.4	XP_027349032.1 WRKY transcription factor 23-like [Abrus precatorius]	O22900|WRK23_ARATH	3.11e-61	200	WRKY transcription factor 23 OS=Arabidopsis thaliana OX=3702 GN=WRKY23 PE=2 SV=1
CkWRKY57		evm.model.Chr5.3926 [mRNA] [translate_table: standard]		518	-	-	-	-	GO:0006355(regulation of transcription, DNA-templated)	-	GO:0003700(DNA-binding transcription factor activity),GO:0043565(sequence-specific DNA binding)	-	XP_027352040.1	3.2e-146	523.9	XP_027352040.1 probable WRKY transcription factor 47 isoform X1 [Abrus precatorius]	Q9XEC3|WRK42_ARATH	5.15e-90	288	WRKY transcription factor 42 OS=Arabidopsis thaliana OX=3702 GN=WRKY42 PE=1 SV=1
CkWRKY58		evm.model.Chr6.33 [mRNA] [translate_table: standard]		307	-	-	-	-	GO:0006355(regulation of transcription, DNA-templated)	-	GO:0003700(DNA-binding transcription factor activity),GO:0043565(sequence-specific DNA binding)	-	AGN90998.1	5.3e-93	346.3	AGN90998.1 WRKY1 [Caragana korshinskii]	Q9SAH7|WRK40_ARATH	8.83e-106	313	Probable WRKY transcription factor 40 OS=Arabidopsis thaliana OX=3702 GN=WRKY40 PE=1 SV=1
CkWRKY59		evm.model.Chr6.754 [mRNA] [translate_table: standard]		469	-	-	-	-	GO:0006355(regulation of transcription, DNA-templated)	-	GO:0003700(DNA-binding transcription factor activity),GO:0043565(sequence-specific DNA binding)	-	KOM44013.1	1.9e-145	521.2	KOM44013.1 hypothetical protein LR48_Vigan05g161800 [Vigna angularis]	Q9C519|WRKY6_ARATH	8.1e-122	369	WRKY transcription factor 6 OS=Arabidopsis thaliana OX=3702 GN=WRKY6 PE=1 SV=1
CkWRKY60		evm.model.Chr6.998 [mRNA] [translate_table: standard]		266	-	-	-	-	GO:0006355(regulation of transcription, DNA-templated)	-	GO:0003700(DNA-binding transcription factor activity),GO:0043565(sequence-specific DNA binding)	-	XP_027344398.1	2.9e-119	433.3	XP_027344398.1 probable WRKY transcription factor 69 [Abrus precatorius]	Q93WV5|WRK69_ARATH	1.64e-70	221	Probable WRKY transcription factor 69 OS=Arabidopsis thaliana OX=3702 GN=WRKY69 PE=2 SV=1
CkWRKY61		evm.model.Chr6.1275 [mRNA] [translate_table: standard]		299	-	-	-	-	GO:0006355(regulation of transcription, DNA-templated)	-	GO:0003700(DNA-binding transcription factor activity),GO:0043565(sequence-specific DNA binding)	-	XP_004489073.1	1.1e-98	365.2	XP_004489073.1 WRKY DNA-binding transcription factor 70-like [Cicer arietinum]	K4BIZ9|WRK70_SOLLC	4.26e-28	112	WRKY DNA-binding transcription factor 70 OS=Solanum lycopersicum OX=4081 GN=WRKY70 PE=2 SV=1
CkWRKY62		evm.model.Chr6.1276 [mRNA] [translate_table: standard]		313	-	-	-	-	GO:0006355(regulation of transcription, DNA-templated)	-	GO:0003700(DNA-binding transcription factor activity),GO:0043565(sequence-specific DNA binding)	-	XP_024632081.1	1.9e-85	321.2	XP_024632081.1 probable WRKY transcription factor 70 [Medicago truncatula]	K4BIZ9|WRK70_SOLLC	1.09e-32	125	WRKY DNA-binding transcription factor 70 OS=Solanum lycopersicum OX=4081 GN=WRKY70 PE=2 SV=1
CkWRKY63		evm.model.Chr6.1277 [mRNA] [translate_table: standard]		284	-	-	-	-	GO:0006355(regulation of transcription, DNA-templated)	-	GO:0003700(DNA-binding transcription factor activity),GO:0043565(sequence-specific DNA binding)	-	KHN36909.1	5.7e-89	332.8	KHN36909.1 Putative WRKY transcription factor 70 [Glycine soja]	Q9LY00|WRK70_ARATH	9.88e-30	117	Probable WRKY transcription factor 70 OS=Arabidopsis thaliana OX=3702 GN=WRKY70 PE=1 SV=1
CkWRKY64		evm.model.Chr6.2203 [mRNA] [translate_table: standard]		456	-	-	-	-	GO:0006355(regulation of transcription, DNA-templated)	-	GO:0003700(DNA-binding transcription factor activity),GO:0043565(sequence-specific DNA binding)	-	RDX61452.1	6.4e-135	486.1	RDX61452.1 WRKY transcription factor 42, partial [Mucuna pruriens]	Q9XEC3|WRK42_ARATH	2.47e-56	197	WRKY transcription factor 42 OS=Arabidopsis thaliana OX=3702 GN=WRKY42 PE=1 SV=1
CkWRKY65		evm.model.Chr6.2890 [mRNA] [translate_table: standard]		389	-	-	-	-	GO:0006355(regulation of transcription, DNA-templated)	-	GO:0003700(DNA-binding transcription factor activity),GO:0043565(sequence-specific DNA binding)	-	RDX81396.1	1.2e-81	308.9	RDX81396.1 putative WRKY transcription factor 23, partial [Mucuna pruriens]	O22900|WRK23_ARATH	1.43e-54	186	WRKY transcription factor 23 OS=Arabidopsis thaliana OX=3702 GN=WRKY23 PE=2 SV=1
CkWRKY66		evm.model.Chr6.2980 [mRNA] [translate_table: standard]		483	-	-	-	-	GO:0006355(regulation of transcription, DNA-templated)	-	GO:0003700(DNA-binding transcription factor activity),GO:0043565(sequence-specific DNA binding)	-	XP_027339111.1	3.7e-125	453.8	XP_027339111.1 probable WRKY transcription factor 14 [Abrus precatorius]	O64747|WRK35_ARATH	5.11e-87	276	Probable WRKY transcription factor 35 OS=Arabidopsis thaliana OX=3702 GN=WRKY35 PE=2 SV=1
CkWRKY67		evm.model.Chr6.3293 [mRNA] [translate_table: standard]		610	-	-	-	-	GO:0006355(regulation of transcription, DNA-templated)	-	GO:0003700(DNA-binding transcription factor activity),GO:0043565(sequence-specific DNA binding)	-	KYP62746.1	2.9e-199	700.3	KYP62746.1 WRKY transcription factor 6 [Cajanus cajan]	Q9C519|WRKY6_ARATH	7.02e-147	439	WRKY transcription factor 6 OS=Arabidopsis thaliana OX=3702 GN=WRKY6 PE=1 SV=1
CkWRKY68		evm.model.Chr6.3661 [mRNA] [translate_table: standard]		224	-	-	-	-	GO:0006355(regulation of transcription, DNA-templated)	-	GO:0003700(DNA-binding transcription factor activity),GO:0043565(sequence-specific DNA binding)	-	XP_004485928.1	1.4e-66	258.1	XP_004485928.1 probable WRKY transcription factor 65 [Cicer arietinum]	Q9LP56|WRK65_ARATH	5.79e-58	187	Probable WRKY transcription factor 65 OS=Arabidopsis thaliana OX=3702 GN=WRKY65 PE=2 SV=1
CkWRKY69		evm.model.Chr7.106 [mRNA] [translate_table: standard]		550	-	-	-	-	GO:0006355(regulation of transcription, DNA-templated)	-	GO:0003700(DNA-binding transcription factor activity),GO:0043565(sequence-specific DNA binding)	K18834 WRKY1; WRKY transcription factor 1	XP_020234360.1	1.3e-198	698	XP_020234360.1 WRKY transcription factor 1-like [Cajanus cajan]	Q9SI37|WRKY1_ARATH	9.4e-78	256	WRKY transcription factor 1 OS=Arabidopsis thaliana OX=3702 GN=WRKY1 PE=1 SV=1
CkWRKY70		evm.model.Chr7.237 [mRNA] [translate_table: standard]		579	-	-	-	-	GO:0006355(regulation of transcription, DNA-templated)	-	GO:0003700(DNA-binding transcription factor activity),GO:0043565(sequence-specific DNA binding)	-	XP_003519618.1	3.5e-271	939.1	XP_003519618.1 probable WRKY transcription factor 20 isoform X1 [Glycine max]	Q93WV0|WRK20_ARATH	2.83e-177	515	Probable WRKY transcription factor 20 OS=Arabidopsis thaliana OX=3702 GN=WRKY20 PE=2 SV=1
CkWRKY71		evm.model.Chr7.462 [mRNA] [translate_table: standard]		264	-	-	-	-	GO:0006355(regulation of transcription, DNA-templated)	-	GO:0003700(DNA-binding transcription factor activity),GO:0043565(sequence-specific DNA binding)	-	XP_003545146.1	1.6e-69	268.1	XP_003545146.1 WRKY transcription factor 71 [Glycine max]	Q8VWJ2|WRK28_ARATH	9.07e-58	189	WRKY transcription factor 28 OS=Arabidopsis thaliana OX=3702 GN=WRKY28 PE=2 SV=1
CkWRKY72		evm.model.Chr7.1251 [mRNA] [translate_table: standard]		574	-	-	-	-	GO:0006355(regulation of transcription, DNA-templated)	-	GO:0003700(DNA-binding transcription factor activity),GO:0043565(sequence-specific DNA binding)	K13424 WRKY33; WRKY transcription factor 33	XP_020226257.1	9.6e-245	851.3	XP_020226257.1 WRKY transcription factor WRKY24-like [Cajanus cajan]	Q6IEQ7|WRK24_ORYSJ	8.45e-144	429	WRKY transcription factor WRKY24 OS=Oryza sativa subsp. japonica OX=39947 GN=WRKY24 PE=2 SV=1
CkWRKY73		evm.model.Chr7.1255 [mRNA] [translate_table: standard]		321	-	-	-	-	GO:0006355(regulation of transcription, DNA-templated)	-	GO:0003700(DNA-binding transcription factor activity),GO:0043565(sequence-specific DNA binding)	-	XP_004490676.1	5.4e-120	436	XP_004490676.1 uncharacterized protein LOC101503578 isoform X1 [Cicer arietinum]	Q6B6R4|WRK24_ORYSI	5.63e-28	117	WRKY transcription factor WRKY24 OS=Oryza sativa subsp. indica OX=39946 GN=WRKY24 PE=2 SV=1
CkWRKY74		evm.model.Chr7.1505 [mRNA] [translate_table: standard]		315	-	-	-	-	GO:0006355(regulation of transcription, DNA-templated)	-	GO:0003700(DNA-binding transcription factor activity),GO:0043565(sequence-specific DNA binding)	-	XP_027333278.1	4.7e-76	290	XP_027333278.1 probable WRKY transcription factor 70 [Abrus precatorius]	Q9LY00|WRK70_ARATH	3.86e-44	155	Probable WRKY transcription factor 70 OS=Arabidopsis thaliana OX=3702 GN=WRKY70 PE=1 SV=1
CkWRKY75		evm.model.Chr7.1506 [mRNA] [translate_table: standard]		352	-	-	-	-	GO:0006355(regulation of transcription, DNA-templated)	-	GO:0003700(DNA-binding transcription factor activity),GO:0043565(sequence-specific DNA binding)	-	XP_027188015.1	9.1e-105	385.6	XP_027188015.1 WRKY transcription factor 55 [Cicer arietinum]	Q9SHB5|WRK55_ARATH	8.59e-45	158	WRKY transcription factor 55 OS=Arabidopsis thaliana OX=3702 GN=WRKY55 PE=2 SV=1
CkWRKY76		evm.model.Chr7.2174 [mRNA] [translate_table: standard]		278	-	-	-	-	GO:0006355(regulation of transcription, DNA-templated)	-	GO:0003700(DNA-binding transcription factor activity),GO:0043565(sequence-specific DNA binding)	-	RDX78541.1	5.2e-103	379.4	RDX78541.1 putative WRKY transcription factor 57 [Mucuna pruriens]	Q9C983|WRK57_ARATH	2.44e-79	244	Probable WRKY transcription factor 57 OS=Arabidopsis thaliana OX=3702 GN=WRKY57 PE=2 SV=1
CkWRKY77		evm.model.Chr7.2250 [mRNA] [translate_table: standard]		387	-	-	-	-	GO:0006355(regulation of transcription, DNA-templated)	-	GO:0003700(DNA-binding transcription factor activity),GO:0043565(sequence-specific DNA binding)	-	XP_027362352.1	1.8e-154	550.8	XP_027362352.1 probable WRKY transcription factor 4 isoform X1 [Abrus precatorius]	Q9ZQ70|WRKY3_ARATH	2.69e-145	424	Probable WRKY transcription factor 3 OS=Arabidopsis thaliana OX=3702 GN=WRKY3 PE=2 SV=1
CkWRKY78		evm.model.Chr7.3335 [mRNA] [translate_table: standard]		312	-	-	-	-	GO:0006355(regulation of transcription, DNA-templated)	-	GO:0003700(DNA-binding transcription factor activity),GO:0043565(sequence-specific DNA binding)	-	XP_027361129.1	1.8e-125	454.1	XP_027361129.1 probable WRKY transcription factor 15 isoform X1 [Abrus precatorius]	Q9STX0|WRKY7_ARATH	6.25e-88	270	Probable WRKY transcription factor 7 OS=Arabidopsis thaliana OX=3702 GN=WRKY7 PE=2 SV=1
CkWRKY79		evm.model.Chr7.3686 [mRNA] [translate_table: standard]		252	-	-	-	-	GO:0006355(regulation of transcription, DNA-templated)	-	GO:0003700(DNA-binding transcription factor activity),GO:0043565(sequence-specific DNA binding)	K13426 WRKY29; WRKY transcription factor 29	KHN25675.1	2.6e-61	240.7	KHN25675.1 WRKY transcription factor 22 [Glycine soja]	Q9SUS1|WRK29_ARATH	2.66e-39	141	Probable WRKY transcription factor 29 OS=Arabidopsis thaliana OX=3702 GN=WRKY29 PE=2 SV=1
CkWRKY80		evm.model.Chr7.3716 [mRNA] [translate_table: standard]		292	-	-	-	-	GO:0006355(regulation of transcription, DNA-templated)	-	GO:0003700(DNA-binding transcription factor activity),GO:0043565(sequence-specific DNA binding)	-	XP_027341426.1	1.9e-76	291.2	XP_027341426.1 probable WRKY transcription factor 41 [Abrus precatorius]	Q8H0Y8|WRK41_ARATH	5.99e-44	154	Probable WRKY transcription factor 41 OS=Arabidopsis thaliana OX=3702 GN=WRKY41 PE=2 SV=2
CkWRKY81		evm.model.Chr8.2363 [mRNA] [translate_table: standard]		554	-	-	-	-	GO:0006355(regulation of transcription, DNA-templated)	-	GO:0003700(DNA-binding transcription factor activity),GO:0043565(sequence-specific DNA binding)	-	KHN45484.1	1.5e-178	631.3	KHN45484.1 Putative WRKY transcription factor 72, partial [Glycine soja]	Q9LXG8|WRK72_ARATH	1.82e-85	278	Probable WRKY transcription factor 72 OS=Arabidopsis thaliana OX=3702 GN=WRKY72 PE=2 SV=1
CkWRKY82		evm.model.Scaffold69.60 [mRNA] [translate_table: standard]		186	-	-	-	-	GO:0006355(regulation of transcription, DNA-templated)	-	GO:0003700(DNA-binding transcription factor activity),GO:0043565(sequence-specific DNA binding)	K13425 WRKY22; WRKY transcription factor 22	XP_027357240.1	6e-39	166	XP_027357240.1 probable WRKY transcription factor 27 [Abrus precatorius]	Q9FLX8|WRK27_ARATH	5.71e-33	123	Probable WRKY transcription factor 27 OS=Arabidopsis thaliana OX=3702 GN=WRKY27 PE=2 SV=1
CkWRKY83		evm.model.Scaffold120.24 [mRNA] [translate_table: standard]		593	-	-	-	-	GO:0006355(regulation of transcription, DNA-templated)	-	GO:0003700(DNA-binding transcription factor activity),GO:0043565(sequence-specific DNA binding)	K18834 WRKY1; WRKY transcription factor 1	XP_020234360.1	1.8e-198	697.6	XP_020234360.1 WRKY transcription factor 1-like [Cajanus cajan]	Q9SI37|WRKY1_ARATH	1.74e-77	256	WRKY transcription factor 1 OS=Arabidopsis thaliana OX=3702 GN=WRKY1 PE=1 SV=1
CkWRKY84		evm.model.Scaffold76.29 [mRNA] [translate_table: standard]		587	-	-	-	-	GO:0006355(regulation of transcription, DNA-templated)	-	GO:0003700(DNA-binding transcription factor activity),GO:0043565(sequence-specific DNA binding)	-	XP_004506677.1	1.1e-272	944.1	XP_004506677.1 probable WRKY transcription factor 20 isoform X2 [Cicer arietinum]	Q93WV0|WRK20_ARATH	0	537	Probable WRKY transcription factor 20 OS=Arabidopsis thaliana OX=3702 GN=WRKY20 PE=2 SV=1
CkWRKY85		evm.model.Scaffold122.17 [mRNA] [translate_table: standard]		552	-	-	-	-	GO:0006355(regulation of transcription, DNA-templated)	-	GO:0003700(DNA-binding transcription factor activity),GO:0043565(sequence-specific DNA binding)	-	XP_027362352.1	9.4e-181	638.6	XP_027362352.1 probable WRKY transcription factor 4 isoform X1 [Abrus precatorius]	Q9ZQ70|WRKY3_ARATH	1.72e-156	459	Probable WRKY transcription factor 3 OS=Arabidopsis thaliana OX=3702 GN=WRKY3 PE=2 SV=1
CkWRKY86		evm.model.Scaffold100.4 [mRNA] [translate_table: standard]		517	-	-	-	-	GO:0006355(regulation of transcription, DNA-templated)	-	GO:0003700(DNA-binding transcription factor activity),GO:0043565(sequence-specific DNA binding)	-	XP_027352040.1	1.5e-151	541.6	XP_027352040.1 probable WRKY transcription factor 47 isoform X1 [Abrus precatorius]	Q9XEC3|WRK42_ARATH	1.65e-88	284	WRKY transcription factor 42 OS=Arabidopsis thaliana OX=3702 GN=WRKY42 PE=1 SV=1
