# Supplementary material for: Genome-Wide Analysis of WRKY Transcription Factors Involved in Abiotic Stress and ABA Response in Caragana korshinskii
Source: Int J Mol Sci. 2023 May 30;24(11):9519. doi: 10.3390/ijms24119519 (PMC10253768; doi:10.3390/ijms24119519)
Supplement: Supplementary file 1 [file ijms-24-09519-s001.zip › S2-101WRKY Conservative Domain for Phylogenetic Tree Analysis.fasta]

>Chr1.4010CiWRKY7-IN
VASPAIRIQKMSPPKVNNTHVGEVDKKHPSGGKALSPVSVSRTSASDGYNWRKYGQKQVKSPTGSRSYYRCTHSNCCAKKIECCDHTGHVIEIVYKSEHSHDPPGKTNSIRESKSVSSSEPTAENSVSKKPIRVLKDSDPSISSKAQQEAPSSADKKQQNSSNINGNGGVI
>Chr2.143CiWRKY12-IN
ADQRAFDTVGGNVEHSTPPEEQADEEGDQRGNGDSLVAGVGGTPSEDGYNWRKYGQKQVKGSEYPRSYYKCTHPNCQVKKKVERSHEGHITEIIYKGAHNHPKPPPSRRSGIGSVNPHSDMQVDNPEHVEPQVGGDGDLGWANAQKGNITGAANWKHDNLEATSSPSVIPEHCNQSTNLQTQNGTHFDLGDAVDGSSTFSNEEEEDDQGTHGSVSLG
>Chr2.1690CiWRKY16-IN
SSGGSAHVEVDLDESNPRGNAATGLQASQAEGRVSGLSVAAEKASDDGYNWRKYGQKHVKGSEFPRSYYKCTHPNCEVKKLFERSHDGQITEIIYKGTHDHPKPQPNRRYSAGTIMSVHEERSDKGFNNFGQMSHTAEPDSTPELSPAATNDDSPEGAGFLSNRNN
>Chr2.2096CiWRKY17-IN
SMQSFTPENIAGVLQNNHHKSGLQSDYNNNCQPQQPQAQILSKRSDDGYNWRKYGQKQVKGSENPRSYYKCTYPNCPTKKKVERSFEGHVTEIVYKGTHNHPKPQATKRNSSSSLAIPPSNHVSTEIQDSSYSNGQMDSVATPDNSSISMGDDDFEQSSQKSKSGGDH
>Chr5.1178CiWRKY50-IN
EFTSTQSFSSEIAASKPETHSNSVPGSGYFNYTNASQTVREQKRSEDGFNWRKYGQKQVKGSENPRSYYKCTHLNCSMKKKVERSLVDGQITEIVYKGNHNHPKPQSTRRTSSQHSSSCTNSGISDQSVVTLGNPQTISIQEDSSASVGEEDFEQTSQTSYSGG
>Chr5.3406CiWRKY54-IN
TSNLHQSITPRAETYQTTEPCKMLQQNQEEEQKALTSTINSDKPSYDGYNWRKYGQKQVKGSEYPRSYYKCTHPNCPVKKKVERSFDGQIAEIVYRGEHNHSKPQLPKRNSGGTQGSWEWNGRIENQNDTAYHVKALQHNDSALIGPTNTGGGSMENSCGLSGECEEGSKGL
>Chr7.1255CiWRKY73-I
LDSQPEIGTLRMEDHVGIEIDSTDGGDRGGADHNQQILSLRRRRVNDGYNWKKYEEKLTKGSENQRSYYKCTLPNCVVKKKVEKSIDGEIIETLYKGTHNHCKPKSTMKRNSSSEYFYSLLPSDQSFVSHGGEQLDSRCENLKTPPYRVKC 
>Chr5.485CiWRKY45-IN
TLNEASEQQVVAPVSEPRNAQVEMSELSHGDKKNQPSSLVIDKPADDGYNWRKYGQKQVKGSEYPRSYYKCTHLNCPVKKKVERAPDGHITEIIYKGQHNHEKPQANRRVKDNNDSNGNANIQPKSESNSQGWFGNSNKFSESMPDCSMPESDQTSNQGASRPLPGSSESEEVGVVDNKEE
>Chr5.703CiWRKY47-IN
SRSEEASDESSLHENGIHGEDIGPRLVLEGEQKESSHATGVVRTSEDGYNWRKYGQKQVKGSEYPRSYYKCTQPNCQVKKKVERSLDGQITEIIYKGSHNHAIPHPNRRASTLSTDEMSEIAEANETCDKVDADSAWGNIQSGVKETKHGMEWKAEGQERTSSTSVVTEIS
>Chr7.106CiWRKY69-IN
QSDQEGRTPSEPLEKHLQSPDTLSHELPLLQPGQDSPSIIREKVSKDGYNWRKYGQKHVKGNEFIRSYYKCTYPNCQAKKQLQQSNNGHITDSICIGQHNHPKPQANIIPPVDCVVSVVEQGPNKPSLTNVKDKSSIEHGCMPQKIKPLRSIATSKVSRIDELKAAHSQLTEND
>Chr7.1251CiWRKY72-IN
NSSSMQSFSPEIASVQTNNNNGFQSDYNNYQPQQQQQPQTLSRRSDDGYNWRKYGQKQVKGSENPRSYYKCTYPNCPTKKKVERSIDGQITEIVYKGTHNHPKPQSTRRNSSSSSSIAIVPSNPISTEIQDQSYATHGSGQMDSVATPDNSSISIGDDDFEQTSQKCKSGGD
>Chr7.2250CiWRKY77-IN
ATSNTTQQQMPPSKADAQAAMTESTDYPRSEQRLQSSSLNVDKPADDGYNWRKYGQKHVKGSEFPRSYYKCTHPNCPVKKKVERSLDGHVTAIIYKGEHNHQRPNPNKRSKDTITSNDNSNLQANADSSYQGITKMDPESSQATAEHLSGTSDSEEVGDQETEV
>Chr7.237CiWRKY70-IN
SSGASTPVDVDSDDFNHKGNTTNGPKTSHVEVRGGGLSLATDKASNDGYNRRKYGQKLVKGSEFPRSYYKCTHPNCEVKKLFERSRDGQITEIMYKGTHDHPKPQPSNRYSAGAIMSMQGERSDKASSLAGRDDKASNMYGQVSHAVDPSIPELSTVATNDDSLEGAGFVSTRTN
>Scaffold120.24CiWRKY83-IN
QSDQEGRTPSEPLEKHLQSPDTLSHELPLLQPGQDSPSIIREKVSQDGYNWRKYGQKHVKGNEFIRSYYKCTYPNCQAKKQLQQSNNGHITDSICIGQHNHPKPQANIIPPVDCVVSVVEQGPNKPSLTNVKDKSSIEHGCMPQKIKPLRSIATSKVSRIDELKAAHSQLT
>Scaffold76.29CiWRKY84-IN
SSGGSAHVEVDLDESNPRGNAATGLQASQAEGRVSGLSVAAEKASDDGYNWRKYGQKHVKGSEFPRSYYKCTHPNCEVKKLFERSHDGQITEIIYKGTHDHPKPQPNRRYSAGTIMSVHEERSDKGFNNFGQMSHTAEPDSTPELSPAATNDDSPEGAGFLSNRNN
>Scaffold122.17CiWRKY85-IN
STSNTTQQQMPPSKADAQAAMTESTDYPRSEQRLQSSSLNVDKPADDGYNWRKYGQKHVKGSEFPRSYYKCTHPNCPVKKKVERSLDGHVTAIIYKGEHNHQRPNPNKRSKDTITSNDNSNLQANADSSYQGITKMDPESSQATAEHLSGTSDSEEVGDQETEV
>Chr1.4010CiWRKY7-IC
KEEHRDEPEPKRRQEKGDLTPSDSSVKPGKKPRLVVHAAGDVGISGDGYRWRKYGQKMVKGNPHPRNYYRCTSAGCPVRKHIETAVDNSDAVIITYKGVHDHDMPVPKKRHGPPSAPLVAAAAPASMNNLQLMKPDSPQNQKTSTKWSVDTEGELTGEALDLGGEKAIESARTLLSIGFEIKPC
>Chr2.143CiWRKY12-IC
YDGEGDESESKRRKLEAYATEMSGATRAIREPRVVVQTTSEVDILDDGYRWRKYGQKVVKGNPNPRSYYKCTNAGCTVRKHVERASHDLKSVITTYEGKHNHDVPAARASSHVNANASNATTGQVSSLLQNHVHRPEPSQVHNGIGRLERPSLGSFNLPGRQHLGHSHGFSFGMNQPINLSNLAMSGLGPSAQVKLPVMPMNPFFAQQQQQRPANEMGFMLPKGEPNVEPNNLPSGSSVYQEIMSHMPLGPHM
>Chr2.1690CiWRKY16-IC
DEIDEDDPFSKRRKMDLGNADITPVVKPIREPRVVVQTTSEVDILDDGYRWRKYGQKVVRGNPNPRSYYKCTNAGCPVRKHVERASHDPKAVITTYEGKHNHDVPTARNNSHDMAGPAAAGGHTRIKPEESDTISLDLGMGISPAAENRSSNSQGRMMLNEYGDSHTHSTS
>Chr2.2096CiWRKY17-IC
EFGEDEPNAKKWKIEGENEGISAAGSRTVREPRIVVQTTSDIDILDDGYRWRKYGQKVVKGNPNPRSYYKCTNPGCPVRKHVERASQDLRAVVTTYEGKHNHDVPAARGSTGSHSINKPLPMPTNAINNNNNNNNNIRSAIRSSDVTQYSTNNFINNSLHSFNPEMLQTQG
>Chr5.1178CiWRKY50-IC
DEDALGPEAKRWKGDNENDGYSAQGSRTVKEPRVVVQTTSEIDILDDGYRWRKYGQKVVKGNPNARSYYKCTAPGCSVRKHVERAANDIKAVITTYEGKHNHDVPSARGSAGYNMNRNSLNNSNVPAPIRPSVVNCYSSSSSFTDSLYKPRLPTIGNQESFPLDISQGPGNFGYSALGRSMGSFTNHSQCLDDAYSKAKDERKDDSFLQSFMSKDF
>Chr5.3406CiWRKY54-IC
EAEEDEPRRSKRRKNENQSNEAGVSEESLAEPRIVMQNSADSEILGDGFRWRKYGQKVVKGNPYPRSYYRCTNIKCNVRKHVERAIDDPRSFVTTYEGKHNHEMPRKNTPSTVASEKDSQASRSKDKPY 
>Chr5.485CiWRKY45-IC
GDDCEPNPKRRSTEPAVPEVPVPLSQKTVTEPKIIVQTRSEVDLLDDGYRWRKYGQKVVKGNPHPRSYYKCTSAGCNVRKHVERASTDPKAVITTYEGKHNHDVPAARNSSHNTTSSNSMPIKPHTVAPEKHPLLKDMNFGNNDQTPVHLRLKEEQIIV 
>Chr5.703CiWRKY47-IC
DEAEDDESESKRRKKESYSVEPILPSRNIREPRVVVQIESEVDILDDGYRWRKYGQKVVKGNPNPRSYYKCTSAGCSVRKHVERASHNLKYVITTYEGKHNHEVPTARNSNQISSSDGGLPPSGANGQVALALHGSASIPKSETHQTLAPHFDRKPDFSNEFLRSSLIGSF
>Chr7.106CiWRKY69-IC
EADNNEDPESKRLKKDNNNTDVTGVDMSTCESRVVVQTSSEVDFVNDGFRWRKYGQKLVKGNTNPRSYYRCSNPGCPVKKHVERASHDSKIVITTYEGQHDHEIPSGRSVTHNAATNTQTMGINGKPGTKSGGNTDGFDTGEHICLDSKSRLNEQLNEESITKPKADDMTE
>Chr7.1251CiWRKY72-IC
EYDDDEPDAKKWKIEGENEGISAPGSRTVREPRVVVQTTSDIDILDDGYRWRKYGQKVVKGNPNPRSYYKCTHPGCPVRKHVERASHDLRAVITTYEGKHNHDVPAARGSGSHSLNRPMPNPTNATTAMRPSAVTHHNTNNSLQRQQAPEGQSRFTLEMLQQNQGSFGGFS
>Chr7.2250CiWRKY77-IC
DEKSVEPDPKRRNTEVTVSGPAASSHRTVTEPRIIVQTTSEVDLLDDGYRWRKYGQKVVKGNPHPRSYYKCTTPGCNVRKHVERASTDPKAVITTYEGKHNHDVPAAKTNSHTIANNSASQSKPQNTLFERHSFGSSGVGGNEQQAVARLRLKEEQIT 
>Chr7.237CiWRKY70-IC
DEVDDDDPFSKRRKMELGNADIIPVVKPIREPRVVVQTMSEVDILDDGYRWRKYGQKVVRGNPNPRSYYKCTNAGCPVRKHVERASHDPKAVITTYEGKHNHDVPAARSSSHDMAGTSASGAQTRIKLEESDTISLDLGMGISSAAENRSNGQGKMLLSEFGDSQTYTSNS
>Scaffold120.24CiWRKY83-IC
EADNNEDPESKRLKKDNNNTDVTGVDMSTCESRVVVQTSSEVDFVNDGFRWRKYGQKLVKGNTNPRSYYRCSNPGCPVKKHVERASHDSKIVITTYEGQHDHEIPSGRSVTHNAATNTQTMGINGKPGTKSGGNTDGFDTGEHICLDSKSRLNEQLNEESVTKPKADDMTE
>Scaffold76.29CiWRKY84-IC
DEIDEDDPFSKRRKMDLGNADITPVVKPIREPRVVVQTLSEVDILDDGYRWRKYGQKVVRGNPNPRSYYKCTNAGCPVRKHVERASHDPKAVITTYEGKHNHDVPTARNNSHDMAGPAAAGGHTRIKPEESDTISLDLGMGISPAAENRSSNSQGRMMLNEYGDSHTHSTS 
>Scaffold122.17CiWRKY85-IC
DEKSVEPDPKRRNTEVTVSGPAASSHKTVTEPRIIVQTTSEVDLLDDGYRWRKYGQKVVKGNPHPRSYYKCTTPGCNVRKHVERASTDPKAVITTYEGKHNHDVPAAKTNSHTIANNSASQSKPQNTLFERHSFGSSGVGGNEQQAVARLRLKEEQIT 
>Chr2.1216CiWRKY13-IIa
DELEEEESTGALVEELKPAAREETIKAKVSRVYFRTESSDASLIVKDGYQGRKYGQKVTRDNPSPRAYFKCSFAPTCPVKKKVQRSVDDPSVVVATYEGEHNHPHPSQTEATSDVTFGYISELEQQALRLEYQGAC
>Chr2.1306CiWRKY14-IIa
GEPEEEESTGALVEELKPAARKETIKAKVSRVYFRTKSSDASLIVKDGYQWRKYGQKVTRDNPSPRAYFKCSFAPTCLVKKKVQRSVDDPSVVVATYEGEHNHPHPSQTEATSSSNRCRTPMSSASHSSCAPIVTLDWTNSKSSSNESSKNIKLVAFMIDHVFDSIALRLE
>Chr2.4346CiWRKY22-IIa
NNSGYAAECSTTTEDEIFKRPKHNTSPKVSKFLVRTDASDTSLYVRDGYQWRKYGQKVTRDNPSPRAYFKCSFAPGCPVKKKVQRSVEDPTVLVATYEGEHNHAHHQAEISLSSNHSETTSPAGLVPATSPSPRNRCITAPTSTLDLVQLPRFVDNEQKSSIEQYFLVQQM
>Chr3.4272CiWRKY28-IIa
GISSNQIGLVPNIDTSKRARVEIPTAKKPLQVFVRTHPNDDSLLIKDGYQWRKYGQKVTKDNASPRAYFRCSMAPSCPAKKKVQKCIHDRSILVATYDGEHNHGLPHESFRPSSSTPKGSSIANKLSPTNDKEAMNTDFAISGNWTQASTGLYEDVMQQCGYDRHIKIEEY
>Chr3.4273CiWRKY29-IIa
GNSINTECCTVTDDESLFKRPGDIVSPKAYKVLVKTEASNNSLYVMDGYQWRKYGQKVTRDNPSPRAYFRCSYAPNCPVKKKVQRSIEDPTILVATYEGEHNHGHKKAEMSLVSSQSEEVPISSPTPIIQSTCPTITLDLVDNVPKSSIQKILVQQMATSLTSDPNFTGAL
>Chr4.4811CiWRKY44-IIa
GINNGNSESISTDEESCKKPREENIKAKVSRVYYRTEASDTGLIVKDGYQWRKYGQKVTRDNPCPRAYFKCSFAPSCPVKKKVQRSVDDQSVLVATYEGEHNHPQPSLMEATSGSGRGVNLGSVPCSASLSTPAPTVVTLDLTNSKRKKDSKNAEPRKDSPKVPHNLVEQM
>Chr6.33CiWRKY58-IIa
GNSESSSSDEESLSCKKPPAREETIKAKVSRVYCRTESSDASLIVKDGYQWRKYGQKVTRDNPSPRAYFKCSFAPTCPVKKKVQRSADDPSVVVATYEGEHNHPHPSQTEPTSGSNRCRTPISSASHSSCAPTVTLDWTKSKSSSSDSSKNVTINPKIDTPEVVPQILVEQ
>Chr1.3595CiWRKY6-IIb
EAGETWPPNKAPKTMRDSEDEVAQQTPPAKKTRVCVRARCDTPTMNDGCQWRKYGQKIAKGNPCPRAYYRCTVAPSCPVRKQVQRYVDDMSILITTYEGTHNHTLPLSATAMASTTSAAASMLLSGSSTSHSGSMPSTTANFYLSSDGSKSNQLYLSNPTLSSSQQSHPTI
>Chr1.4339CiWRKY9-IIb
LLNTGKINKQIISQEAKIIEEQASEASCSRKARVSIRARSDFSLMGDGCRWRKYGQKIAKGNPCPRAYYRCNMGTACPVRKQVQRCAVDETVFITTYEGNHNHSLPPAAKSMASTTSAALSMFLSGSTTSSLLHGSNTTTLSNSAGLFSSSYASCPTVTLDLTQPSTNFSK
>Chr1.4679CiWRKY11-IIb
SELQVWDPNKLQKLSPSNAMDQSTAEATMRKARVSVRARSEAIMITDGCQWRKYGQKMAKGNPCPRAYYRCTMAVGCPVRKQVQRCAEDRTILITTYEGTHNHPLPPAAMGMASTTAAAATMLLSGSMFSADHGMIDPNLLARILPNCSSTMATLSASAPFPTVTLDLTHD
>Chr2.1576CiWRKY15-IIb
NAFSGWLSNQVTRLNSLRDVDDQASESMIKKARVSVRARSESPMIPDGCQWRKYGQKMAKGNPCPRAYYRCTMGTGCPVRKQVQRCAEDRSVLVTTYEGQHNHPLTPTAKAMASTTSAAATMLLSGSMPSADGLINPTILESAALPCSHNMATLSASAPFPTITLDLTQNN
>Chr3.1471CiWRKY25-IIb
TELDVLDQSSWGSPKSPKLEESRNGEFPFRKTRVSVRARSEAPQISDGCQWRKYGQKMAKGNPCPRAYYRCTMAVGCPVRKQVQRCADDKTVLITTYEGNHNHPLSPEATFMANSTSAAATMLLCGSSSAPSNEALMNSAGAGYFSSVPYVSISASAPFPTVTLDMTHHHP
>Chr4.1470CiWRKY40-IIb
ASFESVQNKLQRIHDHLPGVTAHAASPPNRKARVSVRARCESATMNDGCQWRKYGQKIAKGNPCPRAYYRCTVAPGCPVRKQVQRCIDDMSILITTYEGTHNHPLPVGATAMASTATAAASFMLVDSSNPISDGTSSFSTQPTLPNYNSFYPLNQSSNIRSINPNDPSQGIVLDLTNNLSEPQRFSAGGSSSNTTDQPRFSWMPNKYQSVISPAFAMNNFQNPRSVPL
>Chr4.2357CiWRKY41-IIb
DSPSGGHADKIPRFSSPPNNVDQAAEATMRKARVSVRALSESSMITDGCQWRKYGQKMAKGNPCPRAYYRCTMAAGCPVRKQVQRCAEDRTVLITTYEGNHNHPLPPAAMAMAQTTSSAARMLLSGSMSSSDGLVNANFFTRTLLPCSSSMATISASAPFPTITLDLTQSP
>Chr5.3926CiWRKY57-IIb
SQGWGNSSKSLKLEEEEEEPKTAEQELPFRKARVSVRARSEAPLISDGCQWRKYGQKMAKGNPCPRAYYRCTMAVGCPVRKQVQRCAEDKTVLITTYEGNHNHPLPPAATAMANTTSAAAAMLLSGSASSTLSKEALTSSAGYFSSLSYATMATLSASAPFPTITLDLTQT
>Chr5.562CiWRKY46-IIb
EAEVERTLSTNKPTKVINVHDENSDQMPAKRVRVSVRARCDTPTMNDGCQWRKYGQKIAKGNPCPRAYYRCTVAPACPVRKQVQRCADDLSILITTYEGKHNHPLQVSATAMAFTTSAAASMLVTGSSTSQHAASHNSSSFGNAPTLFNGLSFSQQFEESRAKQVFIPPNH
>Chr6.2203CiWRKY64-IIb
KKNNEGEINSQIRSQERIIEDQQASEITCRRARVSIRARSDFSLMGDGCQWRKYGQKTAKGNPCPRAYYRCSMGTACPVRKQVQKCFKDETVFIITYEGNHNHQLPPAARPMASLTSAALNTFLSGSTTSLHGTTTLSNSLLFSSPLSGPASTAIATFSPSATCPTVTLDF
>Chr6.3293CiWRKY67-IIb
ESQGGWGPNKVQKLNPPDTPDQSTTEATMRKARVSVRARSEAAMISDGCQWRKYGQKMAKGNPCPRAYYRCTMAVGCPVRKQVQRCAEDRTILVTTYEGTHNHPLPPAAMAMASTTSAAASMLLSGSMSSADGIMTPNLLARAMLPCSTSMATLSASAPFPTVTLDLTQNP
>Chr6.754CiWRKY59-IIb
PDQVLAANANNNVPKFSPPRNVDQAEATMRKARVSVRARSEATMIPDGCQWRKYGQKMAKGNPCPRAYYRCTMAAGCPVRKQVQRCAEDRTILITTYEGNHNHPLPPAAMAMAQTTAAAARMLLSGSMSSADGLMNANFLTRTILPCSSSMATISASAPFPTVTLDLTQSP
>Chr8.2363CiWRKY81-IIb
EADAGGTCSTNKSVRDKDFGDEISELTPTKRARVCVRARCDTHTMHDGCQWRKYGQKISKVNPCPRAYYRCTVAPACPVKKQVQRCAEDMSILITTYEGTHNHPLPVSATAMASTTSAAVSMLLSGSSISQPTGHSSASIGNASTVFSGLKFSPFDQSRSTQAFLSTTNSH 
>Scaffold100.4CiWRKY86-IIb
HSQGWGNSSKSLKLEEEEEPKTAEQELPFRKARVSVRARSEAPLISDGCQWRKYGQKMAKGNPCPRAYYRCTMAVGCPVRKQVQRCAEDKTVLITTYEGNHNHPLPPAATAMANTTSAAAAMLLSGSASSTLSKEALTSSAGYFSSLPYATMVTLSASAPFPTITLDLTQT
>Chr1.105CiWRKY2-IIc
CTGNTSDGNNTWWRSGGTEKNKVKVRRKLREPRFCFQTRSDVDVLDDGYKWRKYGQKVVKNSLHPRSYYRCTHNNCRVKKRVERLSEDCRMVITTYEGRHNHSPCDDSNSSEHECFTSF
>Chr1.4404CiWRKY10-IIc
DRDAGREDNQDQDQTKKQLKAKKKKQKKQREPRVAFMTKSEVDQLDDGYRWRKYGQKAVKNSPFPRSYYRCTTPNCGVKKRVERSSDDPSIVVTTYEGQHTHPTPVLSRSATFGFMHDASGFKPTAAASSGGGGVLGGLGTRHHHFAMSQQQHQQFQNQIYNCNNYSSITT
>Chr2.3722CiWRKY20-IIc
LGFGDHETSINNNNNIKRKSGIKRNSTVEVRPRITFRTRSQLEIMDDGYKWRKYGKKRVKNSPNPRNYYKCSGEGCGVKKRVERDREDSTYVLTTYDGVHNHQSPCNAYYSPIPLVHSNEWTLQATANSCSN
>Chr2.3729CiWRKY21-IIc
KIRSGGDDINHGLGISAMKMKKMKARRKVREPRFCFKTMSDVDVLDDGYKWRKYGQKVVKNTQHPRSYYRCTQDNCRVKKRVERLAEDPRMVITTYEGRHAHSPSNDLEDSQTQSELSNFLW
>Chr3.1429CiWRKY24-IIc
CKTVVDQAEEENEKTKKQLKAKKTNQKRQREPRFAFMTKSEVDHLEDGYRWRKYGQKAVKNSPFPRSYYRCTTASCNVKKRVERSFTDPSIVVTTYEGQHTHPSPAMSRSGGLAIAPISPGFATNFGSVLPGNYLSQYQQNHHHQQQQLLVNTLSSLGFPNYNNNSLSTKN
>Chr3.4320CiWRKY30-IIc
VASDFGEGGSNFEGSSSSTRDTMRREKKEVRERFAFKTKSEIEILDDGYKWRKYGKKKVKNSANPRNYYRCSVEGCPVKKRVERDNDDSSTYVLLATDATTYSLHVLLPVLLGIQQYV
>Chr4.1427CiWRKY39-IIc
KKTGQVKEEQGQESSKNGNKEKKKGEKKQKEPRFAFMTKSEVDHLEDGYRWRKYGQKAVKNSPYPRSYYRCTTQKCTVKKRVERSFQDPTTVITTYEGQHNHPVPTSLRGNAAGMFTPSSLLTTPTPFSAAGSNFPQDLLLHSLISQPTNTTAASAAAASIYSHNNSFLQQ
>Chr4.769CiWRKY36-IIc
ISSKRSGVDDHRIGISAMKMRKMKGRRKVREPRFCFKTLSDVDVLDDGYKWRKYGQKVVKNTQHPRSYYRCTQDNCRVKKRVERLAEDPRMVITTYEGRHAHSPSNDLEDSQSPSQFDTFLW 
>Chr4.779CiWRKY37-IIc
YEFNGATSKNNNMQEKCKNGIKRNNKAEEVRSRIAFRTKSELEIMDDGYKWRKYGKKSVKNSPNLRNYYKCSSGGCNVKKRVERDGDDSSYVITTYEGVHNHESPFTSYCSQIFFVHSDA
>Chr5.1571CiWRKY51-IIc
ALSVTNQRDHFQQFSSAGVSILERSLSKIENKYTLKIKCFGNGMGDDGYKWRKYGQKSIKNSPNPRSYYRCTNPRCSAKKQVERSNEDPDTLIITYEGLHLHFAYPYFVVGQSQQSHSHPPIKKSKPTSPQAQAQDQKVHEGQQTQEAQEAQASCASLGLISSTLLDSTQD 
>Chr5.2361CiWRKY52-IIc
MGTSHHGFNGQSSNAFIGLRPTNNEGSSHVEKRVEGGRDGILSQITAGSVNVSSDEVGGAGSKKKGEKKVKKPKYAFQTRSQVDILDDGYRWRKYGQKAVKNNKFPRSYYRCTHQGCNKRLAHEFLQPVRSSIRGQLLV 
>Chr5.3871CiWRKY56-IIc
DEQNKTVDQANQPQKQRLKAKKTNYQKRQREARFAFMTKSEVDQLEDGYRWRKYGQKAVKNSPFPRSYYRCTSASCNVKKRVERSLTDPSIVMTTYEGKHIHPSPVMARSAHAGSPIPQGIISAECTTNYMSQYYQHHQQVLVNTLMSSSGCYPSKNIATNFPQERPLCIN
>Chr6.2890CiWRKY65-IIc
EGDRAKGEDQDQDKTKKQLKAKKKKQKKQREPRFAFMTKSEVDHLDDGFRWRKYGQKAVKNSPYPRSYYRCTTAGCGVKKRVERSSEDPSIVVTTYEGQHTHPCPATSRASLGFLHEPGGFGGGALGGSGSQPYSHFVLPRQNVAVPQGATLLYNNSNSSSTTTTTTPPPL
>Chr7.2174CiWRKY76-IIc
EDPPEKSAVSDEKPPEIPSKSKKKGQKRIRQPRFAFMTKSEVDHLEDGYRWRKYGQKAVKNSPFPRSYYRCTNSKCTVKKRVERSSEDPTIVITTYEGQHCHHTVGFPRGGIISHEAAFASQLAPTMPQYYYPIQLPRENSCSSISQPCQAQDEAGRSSSATMPADASQQP
>Chr7.462CiWRKY71-IIc
KQPKGCDELDIGDEKSKKENKPKKKEKKAREPRFSFLTKSEIDHLEDGYRWRKYGQKAVKNSPYPRSYYRCTSQKCIVKKRVERSYQDPSIVMTTYEGQHNHHCPATLRGNAASMLSMSSPSLFGSTSMGLGQSLPQDFLAQFLPSYSQSNNNNQQMFHQNLPQQHQQQQF
>Chr1.3047CiWRKY5-IId
SSETLGSGKCGSSSSRCHCSKKSRKLRLKRVVRVPAISLKMADIPPDDYSWRKYGQKPIKGSPHPRGYYKCSSVRGCPARKHVERALDDPSMLVVTYEGEHNHSLSAADATNLILESS
>Chr1.4179CiWRKY8-IId
DATFSGAASEKVSSSGQCHCSKRRKSRVKRTIRVPAISSKIADIPADEYSWRKYGQKPIKGSPYPRGYYKCSSVRGCPARKHVERAQDDPNMLLVTYEGEHRHPQTTGAGAGAGFSSQPV
>Chr3.2152CiWRKY26-IId
CSAKGDEGSLKCGSSSRCHCSKKRKHRVKRSIKVPAISNKLADIPPDDYSWRKYGQKPIKGSPHPRGYYKCSSMRGCPARKHVERCLEEPTMLIVTYEGEHNHPKLPTQPANA
>Chr3.4063CiWRKY27-IId
RCHDHGEHSDDVSGSGKCHCVKRRKNRVKRTVRVPAISSKIADIPPDEYSWRKYGQKPIKGSPYPRGYYKCSTVRGCPARKHVERAPDDPAMLIVTYEGEHRHALQAAMHENAAGVVGLVFEST
>Chr3.4589CiWRKY32-IId
CNSMDFPSIKCDSSSAQCHCSKKRKLKLKRVIRVPAISSKTADIPADEYSWRKYGQKPIKGSPHPRGYYKCTSVRGCPARKHVERAVDDSNMLVVTYEGDHNHSHNANVVVLKSS
>Chr5.3205CiWRKY53-IId
FSARGDEGSAKCGSSARCHCSKKRKHRVKRSIKVPAISNKLADIPPDDYSWRKYGQKPIKGSPHPRGYYKCSSMRGCPARKHVERCLEDPTMLIVTYEGDHNHPKLLTQTANA
>Chr7.3335CiWRKY78-IId
SSENLGSAKCGSSSSRCHCSKKSRKMRLKRVVRVPAISLKMADIPPDDYSWRKYGQKPIKGSPHPRGYYKCSSVRGCPARKHVEKALDDPSMLVVTYEGEHNHSLSVTEATNLILESS 
>Chr1.1033CiWRKY4-IIe
LTQQKQQQQQPIKHPHHAGSATTPRSKRRKNQFKKVCQVEAENLSSDIWAWRKYGQKPIKGSPYPRGYYRCSSSKGCLARKQVERNKSDPAMFIVTYTGEHSHPAPTHRNSLAGSTRQKPLTPQTVTAGDSGKSLTKPVSPATSEAEEEEVALKSDSKEDLEDLMNDDEEE
>Chr3.4657CiWRKY33-IIe
MTRVKGESSNTPPPSDSWAWRMYGQKPIKGSPYPRGYYRCSSSKSCPSRKQVERSSMDPTMLLVTYSSDHNHPSPRPRNNRNSNAAVKSNNESEPDERFADLGANSLIATADELGGAWLGEVEAIASPAVLDDPIFAELEASMLGEKEESLFADLEELPECS
>Chr3.809CiWRKY23-IIe
KQEFQVPQNNSAIVLPNTQPQTPRSRKRKSQQGKMVCHVTADNLSADLWAWRKYGQKPIKGSPYPRNYYKCSSSKGCNARKLVERSNIMAHMFTVTYTGDHNHPRPTHRNSLAGSSRTKSPAMHPPTSLSFQPNTTTSSSSAPNSPVTSSSDLPENDLAHDGSGPDPDPKI
>Chr4.1295CiWRKY38-IIe
NIDGSVSSPTSSAKRSRRAIQKRVVQIPIKEIEGSRLKGESNTPPSDSWAWRKYGQKPIKGSPYPRGYYRCSSSKGCPARKQVERSRVDPTMLVVTYSSDHNHPWPVSRNNHHHARPTTIKKPEPDRVEPEEKFVGLGGDELGWFGEMETTSSAMLESPIMTEYDADVASV
>Chr4.480CiWRKY35-IIe
ELKASEKIASQDLQVPVASSKYKRSKKNQKKSVVKKVSTEVDGNYCDAWAWRKYGQKPIKGSPYPRSYYRCSSSKGCLARKQVERNHLDPRVFMVTYTAEHNHPQPTRRNSLAGSTRKKNNSSVTPSNSMVVPSSNITEDDEVVKSVQQNKGLEKEEDLLEWLDNVHELCD
>Chr5.3863CiWRKY55-IIe
QFEPEESSELKPENQASKKRKMVEKTVVTVRIGENVSKLKNEGLPSDFWSWRKYGQKPIKGSPYPRGYYRCSTSKGCSAKKQVERCSTDSSMLIITYTSTHNHPGPPALSTTNSSQHSKESETETTEEDIPVTSKEENQEQQIEEEMNNNKSTMTSDQGKNEENFHYLQSP
>Chr5.750CiWRKY48-IIe
EQKQQHQQRSKQPHQAISGSATTPRSKRRKNQLKKVCQVPVENLSSDIWAWRKYGQKPIKGSPYPRGYYRCSSSKGCLARKQVERNRSDPTMFIVTYTAEHNHPAPTHKNSLAGSTRQKPLTPQTTTTGDTDKTLTKPPSPATSGAEEEVQNQGEKSESREEKEDDEEGEE
>Chr6.2980CiWRKY66-IIe
VDNSGVQISSSRNTGLKRRKNQAKKVVCIPAPAAANSRQTGEVVPSDLWAWRKYGQKPIKGSPYPRGYYRCSSSKGCSARKQVERSRTDPNMLVITYTSEHNHPWPTQRNALAGSTRSQPSKTTNASLKNSETSQPQKGTTTKAKEEENNNSDGNINSPVAAAVKEEMEDI
>Chr6.3661CiWRKY68-IIe
MDSSVTSSTKRRGLKKRVVEIPIRDVEMTRVKAESSNNTPPPSDSWAWRKYGQKPIKGSPYPRGYYRCSSSKSCPARKQVERSSVDPTMLLVTYSSDHNHPSPRPRNNRNSNAALKSNKESEPEERFADLGEDSLITTADELGGGWLGEVEAIASSPAVLDGPIFAELEMS
>Chr6.998CiWRKY60-IIe
SPSSGEDTKTEEPSPKKRREMKKRVVTIPIGDVDGSRSKGETYPPSDSWAWRKYGQKPIKGSPYPRGYYRCSSSKGCPARKQVERSRVDPTKLIVTYAYEHNHSLPIPKSHSASSTAAVDGATVSDCPAASPAARVPPEEVTVFATHPDFELAGDSTVLLSHHHHAVFGWF
>Chr7.3686CiWRKY79-IIe
ELKTKEVKDKVIVQNLQDPAASKCKTSKKKEKNKRVEHVTGEDGVWDQWAWRKYGQKPIKGSTYPRSYYRCSSSKGCFARKQVERSHLDHSVFIVTYTAEHSHPHPTRKNSQARNTAKKNRSTSVLLSPGTSVPVVVDSIAHEHAPSVELEQGKGAKKEKGDSWTLYGQE 
>Scaffold69.60CiWRKY82IIe
MTREKLFNDVWAWRKYGQKPIKGSPYPRHYYKCSSLKGCEARKHVEKSTTEEDMFNVTFVGVHNHAQPTHRNTLSGTTRRKSSATRLPAAIETGSLLYAETGTPSNSVFPPPIILQFDKPDNGIAMVAANEPEIPNVEMEPYYDDFLMPNLDAMSDAFLFDFDHFYGGGAV
>Chr1.25CiWRKY1-III
LALAAKSDEEYSQESCKSTSPAGRGCYKRRKTTQTWEKVSEGPPTDDGYQWRKYGQKMILKWKYARNYYRCTHKVDQRCQATKQVQRIQEKPPLYKTTYYGHHTCKNLLLQNPEDFILQLDDDHTSSSSSSILLSFDNYSTFLPPTKQDWPFISSSNFSKDCREEVPSSSF
>Chr1.953CiWRKY3-III
SNGSPKSEVMESEFKHKDASKKRKTMTKWTEQVKVFSGTATEGSLNDGYSWRKYGQKDILGAKFPRGYYRCTHRNVQGCLATKQVQKSDEDPMIYEITYKGRHTCTQASHLNKALPSKTKFVLEENKPHKHQKNQTQEKIVKIQPPQETILSFGSELEVKIENLDNKEDIF
>Chr2.3503CiWRKY18-III
GSPCSEDSDRDFKDQDHNPSRKRNTLPRWTKQIRVTPGLGVEGPLDDGYSWRKYGQKDILGATYPRGYYRCTHRNVQGCLATKQVQRSDEDPTVFEITYRGKHTCTMASSSSSSNVVAPNNQESNIVNTNPQQQQQQQQNNNNNVVESLELEQKLPNELLLNLRESLRVQT
>Chr2.3668CiWRKY19-III
YSNDLRSEDSSESRKGVLLPASKDRRGSYKRRKTEQTHTVVSQTTDDNHAWRKYGQKEILNSQFPRSYFRCTRKFDQGCRATKQVQRTQENPDMYQITYIGFHTCKATLEAPQMVTYSDTNWNSFLVNSQPDDHSKVSNEQDPPINSPVKQEYPNDISTPSDLTDNLDPYL
>Chr4.3180CiWRKY42-III
VASGNDPPSGDSTSEMRRLPARKGGRGCYKRRKNAQTWTKVSRTTDDNHAWRKYGQKEIMNSEFPRSYYRCTHKFDQGCSATKQVQRTQENPDMYQITYVGIHTCNATPKETTHLVSSDYPTKVPSEQDHQHIIRSPCPTIKQEYYPKEDTTTNIVTDQKAAINMPLKVES
>Chr4.3181CiWRKY43-III
VASGNDPPSGDSTCEKRPLPARKGGRGCYKRRKSAQTRTIVSRTTDDNHAWRKYGQKEIMNSEFPRSYYRCTHKFDQGCLATKQVQRTQENPDMYQITYIGIHTCNATPKETTHLVSSDYPTTPPLETSLVNSSDPDHPTVPSEQDHQHITRSPYPTIKQEYYPKEDTTTD
>Chr4.438CiWRKY34-III
PLSDDVDGAIGDHQEVKHNSKKRKIIPKWTDQIRVSCDSGLEGPHEDGYNWRKYGQKDILGAKYPRSYYRCTFRNTQNCWATKQVQRSDEDPTIFDITYRGKHTCSQGNNAILPYKSPDKQEKPHSHNIDIHHGQPLQESFTKFSNTLTVRTDNLGNEEMACPFTFPSTSF
>Chr5.1109CiWRKY49-III
QLRDTSKSEDSLESNCKSSIVKERRGCYKRRKISQTWEKESAIPVEDGHQWRKYGQKAILKAKYPRNYYRCTHKYDQRCQATKQVQRIQEDPPLHKTTYYGHHTCKNLQNPDIIVDSISPSGSSMFLSFDNSFPTPAKQDCPLLSSSFPSSSTVKRECKEEISPPPSSSPN
>Chr6.1275CiWRKY61-III
SKLEDNLDGTNCKSLNTLNTKIQRGRSYKRKSTAPTWEKNTSILIDDGHAWRKYGQKKIMNAKHLRSYYRCTHMSDQHCQAIKHVQKIQEDPPLYRTTYYGHHTCKNSFISDINLDPILSADSSVLLNFDNNIPSKKECPISPSLLASTKREPMEVIDDDHFAQNQVFSSE
>Chr6.1276CiWRKY62-III
PSNCSKPDQDTDKAPESFFNSKVRRGCYKRKSNALTWEKDSSILIDDGYIWRKYGQKKIMNVKYLRSYYRCTYKDEQDCPAVKQVQKIQEEPQLYRTTYYGHHTCRSSLLNSLVPNTSSGSSTLLSFNSSLPSKEQSSFSSSLLASTKQEPVEVIPYYDIAHNQYLTSSAS
>Chr6.1277CiWRKY63-III
PITNFSSSAIRPKLEDTNEACKNRRRRYERKSNGPTWQKDSSILIEDGYAWRKYGHKMIMNAKYPRSYYRCTQKCDQGCPAMKKVQRIQEDPPLYRTTYYGHHICTSSSSNQEINLEPASSIFLSFNKSLPSKEKYPFSSTLLASEKQEPMEVIPNDPIARSQLASSDYFM
>Chr7.1505CiWRKY74-III
VASGHDPPSGDSTSEMRSLPARKGGRGCYKRRKNAQTWTIVSRTTDDNHAWRKYGQKEIMNSEFPRSYYRCTHKYDQGCSATKQVQRTQENPDMYQITYIGIHTCNATPKETTHLVSLDYPTTPPLETSLVNSSDPDHPKVPSEQDHQHIIRSPCPTIKQEYYPKEDTTTN
>Chr7.1506CiWRKY75-III
SKGSQEEMQGIEAPPSRPKKSRKNDPEKITVTRPAPQVGNTEVPPEDGFTWRKYGQKEILGRKHPRGYYRCTHQKLYSCPAKKQVQRLDENPNMVEVTYSGIHTCHMTSTAPTSYPPQLLVDNIISKDNISPELSPSSTSAPSRWLSSANLGLGGGSAGGSGAGPSTSKYV
>Chr7.3716CiWRKY80-III
PSVSKSQTQTTMHQSVKHHSKKRKRKPKWIDRVRVKTENCIGGPHEDGYNWRKYGKKEIFGAKYPRSYYRCTSRKTKGCWATKQIQRSDEDPTILDITYVGEHTCSQGNNSILLPKSLDTQEISMGNIEETTSYPSNSFGCMAQDNNILLSNLSQMQLLSPQTPESNHFPS
>Chr3.4334CiWRKY31-IIc
TRDTMRREKKEVRERFAFKTKSEIEILDDGYRWRKYGKKKVKNSANPRNYYRCSVEGCPVKKRVERDNDDSRYPTICLSL
