# Supplementary material for: Genome-Wide Analysis of WRKY Transcription Factors Involved in Abiotic Stress and ABA Response in Caragana korshinskii
Source: Int J Mol Sci. 2023 May 30;24(11):9519. doi: 10.3390/ijms24119519 (PMC10253768; doi:10.3390/ijms24119519)
Supplement: Supplementary file 1 [file ijms-24-09519-s001.zip › S3-86 CkWRKYs protein full-length sequences .fasta]

>CkWRKY4-IIe
MEADWDLHAVVRGCTTVTSSSSTTTTAKTTSTTTASSISSSSAFGTSFQPSTTSCSYFSLFPPEQAGQVLSLSNPFEARSSIEELHELCKPFFLKSQPPSLHTSSFSYVPPKSPLTQQKQQQQQPIKHPHHAGSATTPRSKRRKNQFKKVCQVEAENLSSDIWAWRKYGQKPIKGSPYPRGYYRCSSSKGCLARKQVERNKSDPAMFIVTYTGEHSHPAPTHRNSLAGSTRQKPLTPQTVTAGDSGKSLTKPVSPATSEAEEEEVALKSDSKEDLEDLMNDDEEENEFELSDMVVTDDFFEGLDEFTGLDAASGDCFADPFASSIALHACGGQ
>CkWRKY2-IIc
MEGERDVPNYELQVSFTNTPQAIHEMGFVQFEENQVLSFLAPASTTSQSQQPSHHLSQSLNTTATGGTTATATAATTTSTTTAGFSHDDLLTRTPWNNEQVRTLDPKGVSDENCTGNTSDGNNTWWRSGGTEKNKVKVRRKLREPRFCFQTRSDVDVLDDGYKWRKYGQKVVKNSLHPRSYYRCTHNNCRVKKRVERLSEDCRMVITTYEGRHNHSPCDDSNSSEHECFTSF
>CkWRKY1-III
MEVDDGRKKAVVEELVRGREFANQLRHVVFIDDELATTANRHHHLVNNVLNSFTNALFLLLDSKQQHPTNQVSSISQRDDDHFSFIGGSPLALAAKSDEEYSQESCKSTSPAGRGCYKRRKTTQTWEKVSEGPPTDDGYQWRKYGQKMILKWKYARNYYRCTHKVDQRCQATKQVQRIQEKPPLYKTTYYGHHTCKNLLLQNPEDFILQLDDDHTSSSSSSILLSFDNYSTFLPPTKQDWPFISSSNFSKDCREEVPSSSFDDHCLLSPDPTLDHSSTLQSEYQDQDIYDIW
>CkWRKY5-IId
MAVELMMGYRNEGFTTKAEENAVQEAASGLESVEKLIKLLSEAGQQYHHSASSSSSFSASNPNPSMEIERDCRAVADVAVSKFKRVIYLLGRTRTGHARFRRAPLPPPQPNQTPQTQTQTQTQPSELTVFNATPLQQIPPPTLHHPKTGTIQRKDSSKTLNFSYSSAANSFISSLTGDTDTKQPSPSTPAGAFQIMNLSQVSSAGKPPLSSSSLKRKCSSETLGSGKCGSSSSRCHCSKKSRKLRLKRVVRVPAISLKMADIPPDDYSWRKYGQKPIKGSPHPRGYYKCSSVRGCPARKHVERALDDPSMLVVTYEGEHNHSLSAADATNLILESS
>CkWRKY6-IIb
MECASGRSGDGGSGLKEEKRSEHSIGDDEDHHHKQENVVEEPPIASTERSMVEAEPSASSAKKEKVDDQLETTKAEMGEVREENQRLKMCLNKIMNEYRALEMQFQKMVKQETKKNVDDKGNDHKHQEIIEESDQLVSLSLGRVPSNIPRNDEKVIKVSKALKDEEEFKEELALGLDCKFETSKSGSTTEGNLPNIPSPVNSCEVPKEEAGETWPPNKAPKTMRDSEDEVAQQTPPAKKTRVCVRARCDTPTMNDGCQWRKYGQKIAKGNPCPRAYYRCTVAPSCPVRKQVQRYVDDMSILITTYEGTHNHTLPLSATAMASTTSAAASMLLSGSSTSHSGSMPSTTANFYLSSDGSKSNQLYLSNPTLSSSQQSHPTITLDLTSNPGSSSSPFVRFTSGYNNINSQPTRYPSSTSLSFSSPESNNTMSWNNNGFLNYGTHQPYNNRNNTVNFGGRQTMENIYQSYMQKSNSNPPQGAHPDTISAATKAITADPTFQSALAAALSSFIGAGGGIQGNQGGVGENLGNKMKWAEMFPASSTLPSTSKVNGCGASSLNKMPATTQTGSLMLLSPPLPLSTSKSASASPPDNSDNTR
>CkWRKY7-I
MAEHRGSEAPPAGAAELRRTGNDSDGNPEIEEDEEKVVEIKERVGETPHATESQLPSSVEHSMEPNSETLAAVPSSFVQHRSSDLQGSPNTLNSGGKVESKETVGPPEKEITAREVAQTPPSQTENQLQVSVCSTPLSELSPNSVTQSLSSVASPAIRIQKMSPPKVNNTHVGEVDKKHPSGGKALSPVSVSRTSASDGYNWRKYGQKQVKSPTGSRSYYRCTHSNCCAKKIECCDHTGHVIEIVYKSEHSHDPPGKTNSIRESKSVSSSEPTAENSVSKKPIRVLKDSDPSISSKAQQEAPSSADKKQQNSSNINGNGGVILKEEHRDEPEPKRRQEKGDLTPSDSSVKPGKKPRLVVHAAGDVGISGDGYRWRKYGQKMVKGNPHPRNYYRCTSAGCPVRKHIETAVDNSDAVIITYKGVHDHDMPVPKKRHGPPSAPLVAAAAPASMNNLQLMKPDSPQNQKTSTKWSVDTEGELTGEALDLGGEKAIESARTLLSIGFEIKPC
>CkWRKY8-IId
MRMEEQIAIQEAASAGLKSMEHLIRVLSSQSSSSSSSNHRNRLDLNNLDCSEITDFTVSKFKQVISLLNRTGHARFRRAPSHTSPSPSASNSQPQPLPQSENSNLQNQSLTLDFAKPLQVIKSNPNPNPNPCTDLSVSKYAKSKETYSISNTTSSFVSSITGDGSVSDGKIGPSIIAAGKPPLAKSHRKRCHDATFSGAASEKVSSSGQCHCSKRRKSRVKRTIRVPAISSKIADIPADEYSWRKYGQKPIKGSPYPRGYYKCSSVRGCPARKHVERAQDDPNMLLVTYEGEHRHPQTTGAGAGAGFSSQPV
>CkWRKY9-IIb
MEGKVALKNLLHRTEEHSIKNTLGSTLLSLSLNNNSEPPQNQEQPLSQLGWLQTKLEEVKKENQILRSNLNLVTEHCAILQSQFLLAMQHQQLSSSLPKNNDDLQKPVLLTWQLLNTGKINKQIISQEAKIIEEQASEASCSRKARVSIRARSDFSLMGDGCRWRKYGQKIAKGNPCPRAYYRCNMGTACPVRKQVQRCAVDETVFITTYEGNHNHSLPPAAKSMASTTSAALSMFLSGSTTSSLLHGSNTTTLSNSAGLFSSSYASCPTVTLDLTQPSTNFSKLQRAMSSSSNHWQPFPLSLHGNSTQQSEGLYLSSKLSNTYNYTPREKLNLALVDVASEAMIKDPSIIKAALDAAVSSSLSTGDTLNINNHSQHSGSDFMTLLLRCLQ
>CkWRKY10-IIc
MEEKREKSSLNRSMSMAFSDEILNMSTSNICFNNSPLSSSCSIFDMIPPPPPLPPPGDDDQKGSSFGGYMDLLGAQDNFTSSSLFDWFPTTNTTLLTTYLSAPPTTQIDHPLPSPAASEVLNTPATPISSSISSSSNEANKAAAENELEAEDEDGDRDAGREDNQDQDQTKKQLKAKKKKQKKQREPRVAFMTKSEVDQLDDGYRWRKYGQKAVKNSPFPRSYYRCTTPNCGVKKRVERSSDDPSIVVTTYEGQHTHPTPVLSRSATFGFMHDASGFKPTAAASSGGGGVLGGLGTRHHHFAMSQQQHQQFQNQIYNCNNYSSITTTPPPLNVVNSGSSNSVNAASFGGFLQNHNQGLLRDNWLLQDIVAPRQMQGSAGEGRS
>CkWRKY11-IIb
MNLSTTTTSPPLWSDDHSNRVIVGHEVDFFSDRNKSSSPDQLDDDDSNVDISIKKENVYDPDAVPPNCNHVNTGLQLLLTNTGSDQKTVGGGASTNAELKRAKTEMEQLQEDVQRMNTENQKLKEMLSHASSDYENLQMRLMSLMQQQQNQRTESTEHEIVEGKAEEKDDGIGGGMVPRKFLDLGPSGAAEVDEQVSNYCSEEKTRSSPPKNNKTEKDMKESDHDSELQVWDPNKLQKLSPSNAMDQSTAEATMRKARVSVRARSEAIMITDGCQWRKYGQKMAKGNPCPRAYYRCTMAVGCPVRKQVQRCAEDRTILITTYEGTHNHPLPPAAMGMASTTAAAATMLLSGSMFSADHGMIDPNLLARILPNCSSTMATLSASAPFPTVTLDLTHDNNNQKPHNAPFQPQNFGSAGQLPQVIAQALYNQSKFSGLQLSHDVGGSSQLHPSQPNSLSAATAAITTDPNFTAALAAAISSIIGAAHSHPNNSSSSNPNIINSFTGN
>CkWRKY3-III
MGENMEFEQIGLIGDLMQGRELTKQLSDHLSSPSSSHVTNEVLIEKIHSIIEKSLTMLGQQTKTNSVNMMDSHCSNGSPKSEVMESEFKHKDASKKRKTMTKWTEQVKVFSGTATEGSLNDGYSWRKYGQKDILGAKFPRGYYRCTHRNVQGCLATKQVQKSDEDPMIYEITYKGRHTCTQASHLNKALPSKTKFVLEENKPHKHQKNQTQEKIVKIQPPQETILSFGSELEVKIENLDNKEDIFPSFSFASPSIGSENEDNNIFSKTMMENNFMESFSPFISPATSESNIFCLSPCHFGSTGLDPSVQTSESDIKEIVSDPTSASNSPIDLDIFFNDMDFDMEFPINNTSELWYSSQFPS
>CkWRKY13-IIa
MRQSFLIGDELEEEESTGALVEELKPAAREETIKAKVSRVYFRTESSDASLIVKDGYQGRKYGQKVTRDNPSPRAYFKCSFAPTCPVKKKVQRSVDDPSVVVATYEGEHNHPHPSQTEATSDVTFGYISELEQQALRLEYQGAC
>CkWRKY14-IIa
MSFLSFVFCIIASHLPISNLSPIAKVEIDTSVKLHEKYEVESNLFLLGEPEEEESTGALVEELKPAARKETIKAKVSRVYFRTKSSDASLIVKDGYQWRKYGQKVTRDNPSPRAYFKCSFAPTCLVKKKVQRSVDDPSVVVATYEGEHNHPHPSQTEATSSSNRCRTPMSSASHSSCAPIVTLDWTNSKSSSNESSKNIKLVAFMIDHVFDSIALRLEYQGAC
>CkWRKY12-I
MAGIDDNVGLNGGDWGLPSPSPRTLFSRMLDEDNATRQQHPGSGRTEDLFLGTHESSETGKDKAQDSDSGTQLGDTSYPTEHKSNSRGGLVERMAARAGFNAPRLNTESIRSTDLSLNSEIQSPYLTIPPGLSPTTLLDSPVFLANSLAQPSPTTGKFPFVSNGNIRCSELSSDAPEKCKDNGFDDFYASTFAFKPTTDSGPSFYHGAGRKMNPTTLPQQSLPGVEASVQSENSIQSQSADAVKVQTENKSGLHHQADFTESPPQKDNGIKMLSADQRAFDTVGGNVEHSTPPEEQADEEGDQRGNGDSLVAGVGGTPSEDGYNWRKYGQKQVKGSEYPRSYYKCTHPNCQVKKKVERSHEGHITEIIYKGAHNHPKPPPSRRSGIGSVNPHSDMQVDNPEHVEPQVGGDGDLGWANAQKGNITGAANWKHDNLEATSSPSVIPEHCNQSTNLQTQNGTHFDLGDAVDGSSTFSNEEEEDDQGTHGSVSLGYDGEGDESESKRRKLEAYATEMSGATRAIREPRVVVQTTSEVDILDDGYRWRKYGQKVVKGNPNPRSYYKCTNAGCTVRKHVERASHDLKSVITTYEGKHNHDVPAARASSHVNANASNATTGQVSSLLQNHVHRPEPSQVHNGIGRLERPSLGSFNLPGRQHLGHSHGFSFGMNQPINLSNLAMSGLGPSAQVKLPVMPMNPFFAQQQQQRPANEMGFMLPKGEPNVEPNNLPSGSSVYQEIMSHMPLGPHM
>CkWRKY15-IIb
MEEEANCLDAIGSSSTAAHEVAHSSSPVMSFNGKRLMDFFADQEKTSQVDHQKMHQMELHVDTRLDLLTKISPSNMELEGGASEATNNNKTNEFVALVAELHQMNAENQRLRELVDRVNNDYNVLHEHFVKLTLKQHKQEIDNEGTEKKARKRDDIIPRPFLDIGFVEKKEESPQQSSERKLLRESKSMVDLIECSKAKKICTNGDIVRLEPLEKMDRDHEIPAQNAFSGWLSNQVTRLNSLRDVDDQASESMIKKARVSVRARSESPMIPDGCQWRKYGQKMAKGNPCPRAYYRCTMGTGCPVRKQVQRCAEDRSVLVTTYEGQHNHPLTPTAKAMASTTSAAATMLLSGSMPSADGLINPTILESAALPCSHNMATLSASAPFPTITLDLTQNNATNSTQPQGQLSLLPPLFAQKFMSSAPQGMEPASFADTVNAATAAITTDPKFTAVLVAAITSIMGSSHPNNNATNGTSGGDQQCNN
>CkWRKY16-I
MDAGEARVRRRRPGEVEPEHDDPNRTGSRPDSGADGAAAFGANGGARYKLMSPAKLPISRSPVLTIPPGLSPTSFLESPVLLSNMKVEPSPTTGSLPRLQQTAHGSAVSASFPVTTACFNTNTVDDGKSSFFEFKPYSRSNMVPADFDNHACEKSAQIDGQGKAQSFVSSPLVKSEIAVPSDEISLSSPVQMVSSGGSAHVEVDLDESNPRGNAATGLQASQAEGRVSGLSVAAEKASDDGYNWRKYGQKHVKGSEFPRSYYKCTHPNCEVKKLFERSHDGQITEIIYKGTHDHPKPQPNRRYSAGTIMSVHEERSDKGFNNFGQMSHTAEPDSTPELSPAATNDDSPEGAGFLSNRNNDEIDEDDPFSKRRKMDLGNADITPVVKPIREPRVVVQTTSEVDILDDGYRWRKYGQKVVRGNPNPRSYYKCTNAGCPVRKHVERASHDPKAVITTYEGKHNHDVPTARNNSHDMAGPAAAGGHTRIKPEESDTISLDLGMGISPAAENRSSNSQGRMMLNEYGDSHTHSTSNSNFKFVHTSQAPVYFGVLNNNSNPYGSSRENQSDSSSLNRSAYPCPQNMGRILMGP
>CkWRKY17-I
MTTYFSDLLNSPTDQNPGSSERPHVLSEQTRSSVPKFKSTPPSSLPLSPTPLFSPSYFSLPAGFSLAELLDSPVLLNSSNILRSPTTGSFAGHQGFNWKSSYGENQQQNVKSEDESFSTFSFQTQPQGWMKTENPSSNSMQSFTPENIAGVLQNNHHKSGLQSDYNNNCQPQQPQAQILSKRSDDGYNWRKYGQKQVKGSENPRSYYKCTYPNCPTKKKVERSFEGHVTEIVYKGTHNHPKPQATKRNSSSSLAIPPSNHVSTEIQDSSYSNGQMDSVATPDNSSISMGDDDFEQSSQKSKSGGDHEFGEDEPNAKKWKIEGENEGISAAGSRTVREPRIVVQTTSDIDILDDGYRWRKYGQKVVKGNPNPRSYYKCTNPGCPVRKHVERASQDLRAVVTTYEGKHNHDVPAARGSTGSHSINKPLPMPTNAINNNNNNNNNIRSAIRSSDVTQYSTNNFINNSLHSFNPEMLQTQGSFEFSMESYMNMNQQPDNVFSSRASQGGA
>CkWRKY18-III
MGDSKRLIDELLHGLELVRQLQIYVHAPSSSNETRDLLIQRIISTFEKALEMVNWKGPVGESSRQQQYTSGVGVAIRMSESPPLSGSPCSEDSDRDFKDQDHNPSRKRNTLPRWTKQIRVTPGLGVEGPLDDGYSWRKYGQKDILGATYPRGYYRCTHRNVQGCLATKQVQRSDEDPTVFEITYRGKHTCTMASSSSSSNVVAPNNQESNIVNTNPQQQQQQQQNNNNNVVESLELEQKLPNELLLNLRESLRVQTENLDSISLHQSFPQFYFPNSAAETNKFDPSPVLENSFAENFNSPSYVSPATSAISHFSVSPNLATSGSQIMSDMIPAATSAANSPTVGLEFPFDQFEFDGHNFTFDNTRFFY
>CkWRKY19-III
MSVLFQESVLSAKTNRVIRGLLLQGKEYATELKFLLQNQNPIDADGSSPSAKELVANVLRSITDTLSVMSSSEAVSGDDVAVINSGEDGSQVAAYSNDLRSEDSSESRKGVLLPASKDRRGSYKRRKTEQTHTVVSQTTDDNHAWRKYGQKEILNSQFPRSYFRCTRKFDQGCRATKQVQRTQENPDMYQITYIGFHTCKATLEAPQMVTYSDTNWNSFLVNSQPDDHSKVSNEQDPPINSPVKQEYPNDISTPSDLTDNLDPYLWSDLKDFEVLSKPPADTVYSCTESQNLETDFGIFSSDFDFHLDDSRLL
>CkWRKY20-IIc
MDYYFGNPNPNPYYTHSAVNVNTAPPPPSSDFMLSDYLLLDDVVDHHDHHQESWSQSTETGSSDKAAASSNAILGFGDHETSINNNNNIKRKSGIKRNSTVEVRPRITFRTRSQLEIMDDGYKWRKYGKKRVKNSPNPRNYYKCSGEGCGVKKRVERDREDSTYVLTTYDGVHNHQSPCNAYYSPIPLVHSNEWTLQATANSCSN
>CkWRKY21-IIc
MSTTSQTNIVNQSLFEEEDQNQITTQMGFNNIPFPANLTLPPLASYHQPLKAISGAMAPNSLSHEAANFAETLLATAIHKPREDLVFASSFGGGGGGGGGGQLLSSLNRSRVNSWGWGDQVTGDCLMDKIRSGGDDINHGLGISAMKMKKMKARRKVREPRFCFKTMSDVDVLDDGYKWRKYGQKVVKNTQHPRSYYRCTQDNCRVKKRVERLAEDPRMVITTYEGRHAHSPSNDLEDSQTQSELSNFLW
>CkWRKY22-IIa
MEPTCIVDTSLNLNIIPARDTDVAADVMVEELQRLSHENKRLTERLNHMWENYLALQKHLSQFNQLSRTNFEKELATPISLKRKAESNENCINLFGTNNSGYAAECSTTTEDEIFKRPKHNTSPKVSKFLVRTDASDTSLYVRDGYQWRKYGQKVTRDNPSPRAYFKCSFAPGCPVKKKVQRSVEDPTVLVATYEGEHNHAHHQAEISLSSNHSETTSPAGLVPATSPSPRNRCITAPTSTLDLVQLPRFVDNEQKSSIEQYFLVQQMATSLTRDPDFAAALANAISGRILDQTSVEKR
>CkWRKY24-IIc
MAMTVKTEDVVGSSSFPGYNSNGYPFSSAFDFSEVEKSSLGFMELLGVQQQEYSPLLDLPQLSTMSMAHHTTTVKVPCDTVKECSEVLNHQPATPNSSSISSASSDAVNDEQCKTVVDQAEEENEKTKKQLKAKKTNQKRQREPRFAFMTKSEVDHLEDGYRWRKYGQKAVKNSPFPRSYYRCTTASCNVKKRVERSFTDPSIVVTTYEGQHTHPSPAMSRSGGLAIAPISPGFATNFGSVLPGNYLSQYQQNHHHQQQQLLVNTLSSLGFPNYNNNSLSTKNAAFTQERQTTAFLRDHGLLQDVVPSHMLKEE
>CkWRKY25-IIb
MENHRQVQQHRRELTFLSSAVNLDPRTGEHSNSSIKEVDFLSSASPPKNNYTGKNGPAASSLFTDSLNTALNLTCASAGLPIRAADDENPRNLLSTLRRESLRLQEENCMLRTKLDQITKNYSQLQLFIAVHKQRLYQKVERNGMNWGQPAFLDPRPRTKLDVNIITSVSDDKASGQEACPAPTELDVLDQSSWGSPKSPKLEESRNGEFPFRKTRVSVRARSEAPQISDGCQWRKYGQKMAKGNPCPRAYYRCTMAVGCPVRKQVQRCADDKTVLITTYEGNHNHPLSPEATFMANSTSAAATMLLCGSSSAPSNEALMNSAGAGYFSSVPYVSISASAPFPTVTLDMTHHHPMQLHRDHPSGVTFPLPLFDAAPFPHHQLMGHHVKQQRQPPSMVETLTAAIASDPNLTAAMTAAISSFIGAPTQRN
>CkWRKY26-IId
MEEVEQANRAAVESCHRVLSMLCQPRDQVQHRNLMVETGETVTRFKKVVSLLSTNGLGHARVRKFKKLQQVPFSQSIFLDSPICKTTNHHSKNLQFPQTSYPENSIQELGSGSTIKNSLSLANPSLELSSSGKSPLHLAQQASSAHYHFFQQQQQQQRLLLQQQQMKHQAEMMFRRNNSGINLNFDSTSCTPTMSSTRSFISSLSIDGSVANLDGSSFHLIGAPHSSDQNSQQHKRKCSAKGDEGSLKCGSSSRCHCSKKRKHRVKRSIKVPAISNKLADIPPDDYSWRKYGQKPIKGSPHPRGYYKCSSMRGCPARKHVERCLEEPTMLIVTYEGEHNHPKLPTQPANA
>CkWRKY27-IId
MAVELMGFPILDEQKAIQEAASEGLKGMEHLIKSLSHQPNNHLNTQLTDLTVSKFKKLISLLNRTGHARFRRAPVHSSTPPVQPPPVHPEPSSSSPLPPPQTQTSTVSPPAQFPSPAPISVRHAPAQSLTLDFTKPNDVVLNSNSNNIKSMVELEFSKETNTFSVSSNSSFISSAITGDGSVSNGKQGSSIFLTPAATPAVSGGKPPLSSAPNKKRCHDHGEHSDDVSGSGKCHCVKRRKNRVKRTVRVPAISSKIADIPPDEYSWRKYGQKPIKGSPYPRGYYKCSTVRGCPARKHVERAPDDPAMLIVTYEGEHRHALQAAMHENAAGVVGLVFEST
>CkWRKY28-IIa
MDEKVESLQSELQHVREENNTLRFILEVMSIKCTKLESQLQEINKAKQKGISSNQIGLVPNIDTSKRARVEIPTAKKPLQVFVRTHPNDDSLLIKDGYQWRKYGQKVTKDNASPRAYFRCSMAPSCPAKKKVQKCIHDRSILVATYDGEHNHGLPHESFRPSSSTPKGSSIANKLSPTNDKEAMNTDFAISGNWTQASTGLYEDVMQQCGYDRHIKIEEYASSLIKDADFTAALAEAVANTITGQHKHQGLNLNLNLPEE
>CkWRKY29-IIa
MESTCVDTSLNLNILPSLHMDEVLVEELHRLSCENKKLSETLTNMCQNYQAMQKQLDQLMNQNFEHPTQQSRKRKAESESCINMFGIRGNSINTECCTVTDDESLFKRPGDIVSPKAYKVLVKTEASNNSLYVMDGYQWRKYGQKVTRDNPSPRAYFRCSYAPNCPVKKKVQRSIEDPTILVATYEGEHNHGHKKAEMSLVSSQSEEVPISSPTPIIQSTCPTITLDLVDNVPKSSIQKILVQQMATSLTSDPNFTGALATAISGKILEHSKFKW
>CkWRKY30-IIc
MSTERIPRVPDSPDSEFTNQWPFELSDYLRFDDNNQWLHHDPTEESFVSNQFYQANEVASDFGEGGSNFEGSSSSTRDTMRREKKEVRERFAFKTKSEIEILDDGYKWRKYGKKKVKNSANPRNYYRCSVEGCPVKKRVERDNDDSSTYVLLATDATTYSLHVLLPVLLGIQQYV
>CkWRKY31-IIc
MSTERIPRVPDSPDSEFTNQWPFELSDYLRFDDNNQWLHHDPTEESFVSNQFYQANEVASDFGEGGSNFEGSSSSTRDTMRREKKEVRERFAFKTKSEIEILDDGYRWRKYGKKKVKNSANPRNYYRCSVEGCPVKKRVERDNDDSRYPTICLSL
>CkWRKY32-IId
MAVELITGYGDDNRSASERDNNAIAVQEATSAGIHSVEKLMNMISEQQQQQQQRQQHGNESVSEFGAVADVAVNRFKEVISLLDRPRTGHARFRRAPTTTVPPPTVPLLQLQQTVDSNSKPKVVKTEQAVSAFKVYRPPPPPPPQNHHHPSFAIPLKPQTLPLEPHGSFKFSTSPSVSAANSCYVSTLTGDTENFQRPCSSSGFQITHVSSKPPLSSMKRKCNSMDFPSIKCDSSSAQCHCSKKRKLKLKRVIRVPAISSKTADIPADEYSWRKYGQKPIKGSPHPRGYYKCTSVRGCPARKHVERAVDDSNMLVVTYEGDHNHSHNANVVVLKSS
>CkWRKY33-IIe
MTRVKGESSNTPPPSDSWAWRMYGQKPIKGSPYPRGYYRCSSSKSCPSRKQVERSSMDPTMLLVTYSSDHNHPSPRPRNNRNSNAAVKSNNESEPDERFADLGANSLIATADELGGAWLGEVEAIASPAVLDDPIFAELEASMLGEKEESLFADLEELPECS
>CkWRKY23-IIe
MMAEDWDLFAIVRSCQSAANTATTTENPLTTTTNTIPSSISTSTVNEFEELNQLFTSFNSTTTTISGHGINPISLDFAGCIAQQPTTSIWPHFVPEASTSSFNRFHDQQLQQQQNQLQVVQKQEFQVPQNNSAIVLPNTQPQTPRSRKRKSQQGKMVCHVTADNLSADLWAWRKYGQKPIKGSPYPRNYYKCSSSKGCNARKLVERSNIMAHMFTVTYTGDHNHPRPTHRNSLAGSSRTKSPAMHPPTSLSFQPNTTTSSSSAPNSPVTSSSDLPENDLAHDGSGPDPDPKIEPDEESEDDEGFGVV
>CkWRKY38-IIe
MVNSKFRNPYINNEQEDTDVADQENIAESPPSSTAFNIDGSVSSPTSSAKRSRRAIQKRVVQIPIKEIEGSRLKGESNTPPSDSWAWRKYGQKPIKGSPYPRGYYRCSSSKGCPARKQVERSRVDPTMLVVTYSSDHNHPWPVSRNNHHHARPTTIKKPEPDRVEPEEKFVGLGGDELGWFGEMETTSSAMLESPIMTEYDADVASVLLPMGEEEESLFADLGELPECSMVFRHGLLDDRRRFTAPWCGTTT
>CkWRKY39-IIc
MSDEPKEPYYQNFILDHNQQSTEGSTMYCDQKQFSAYDSQAFDPSYMSFTECLQGSMDYNSLATSFGLSPSSSEVFSSVEGNHQKPGETGDHIGDDGNGGGISETLATLNSSISSSSSEAGAEEEDSGKRKKTGQVKEEQGQESSKNGNKEKKKGEKKQKEPRFAFMTKSEVDHLEDGYRWRKYGQKAVKNSPYPRSYYRCTTQKCTVKKRVERSFQDPTTVITTYEGQHNHPVPTSLRGNAAGMFTPSSLLTTPTPFSAAGSNFPQDLLLHSLISQPTNTTAASAAAASIYSHNNSFLQQYHHRHQLPPEYGLLQDIVPSMFLNKSHQNYQN
>CkWRKY40-IIb
MEIDLSLKIDSDEQKEEVKVDDDERVIKEDDKEEIPEATAGEIEDDVASVVVELSLQNNTKTKELSALQMEMESMKEENKVLRKVVEQTMKDYYDLQTKFSVVQENNNNKRKDHDQLSLSLQDNATTSVEGGPSRILEIFNKQIQRAPSPPPNTVDADSVSESELGLSLRLQTSSTGQKEDQKASFESVQNKLQRIHDHLPGVTAHAASPPNRKARVSVRARCESATMNDGCQWRKYGQKIAKGNPCPRAYYRCTVAPGCPVRKQVQRCIDDMSILITTYEGTHNHPLPVGATAMASTATAAASFMLVDSSNPISDGTSSFSTQPTLPNYNSFYPLNQSSNIRSINPNDPSQGIVLDLTNNLSEPQRFSAGGSSSNTTDQPRFSWMPNKYQSVISPAFAMNNFQNPRSVPLDHDRTWKGEESKAPLDNNVSAIASDPKFRLAVAAAITSLMNKESHTTTTTQPSSSSNNWVVESLSRNGKPT
>CkWRKY41-IIb
MVSESGLSMDSDPTIGSSFLHKPIVLNSFPEDINNQPKWKLSPNNMDATVSTKGSSSPTHTSIPFQVSLSCSTDNHTQSHDTRRTEMDFFKDDDNNHLDHKVVSASVPDIDHSPTPPLLLEFKVNTGLNLLTTNTNSDQSLVDDGNSDDKRTKNGLAILQAELERTKTENRRLREMLDEVNTNYNALQVHLANLMEEQTEEKKRNENGGGVLVPRQFMDLGLATNVENDEPSSSSMGRSRDRLGSPVNNMEVASKELVLISMNENVSDEEKKESDRGIEREDSPSGGHADKIPRFSSPPNNVDQAAEATMRKARVSVRALSESSMITDGCQWRKYGQKMAKGNPCPRAYYRCTMAAGCPVRKQVQRCAEDRTVLITTYEGNHNHPLPPAAMAMAQTTSSAARMLLSGSMSSSDGLVNANFFTRTLLPCSSSMATISASAPFPTITLDLTQSPNSPLQFQRPPNQLQIPFPQNFANSPASLVPQIFGQALYNQSKFSGLQMSQDAAADPSHHPQQPPPNLADTVSAAIAADPNFTAALAAAITSIIGLVLGRLHSAVKS
>CkWRKY42-III
MDITQSEKKRVIIKELVQGKEAATQLKFLLENPLGANASLSSEELATNVLRSFTQALSIVSQPDYQNLLNPSENGSPVVASGNDPPSGDSTSEMRRLPARKGGRGCYKRRKNAQTWTKVSRTTDDNHAWRKYGQKEIMNSEFPRSYYRCTHKFDQGCSATKQVQRTQENPDMYQITYVGIHTCNATPKETTHLVSSDYPTKVPSEQDHQHIIRSPCPTIKQEYYPKEDTTTNIVTDQKAAINMPLKVESTDNIADAAVYSSTASDQSLALGFGAESVHLDIDFPLDASHPLLPWFDNYNV
>CkWRKY43-III
MDITQSEKKRVMIKELVQGKEAATQLKFLLENPFGANASQLSSEELATNVLRSFTQALSIVSQPDYQNLLNPSKNGSPVVASGNDPPSGDSTCEKRPLPARKGGRGCYKRRKSAQTRTIVSRTTDDNHAWRKYGQKEIMNSEFPRSYYRCTHKFDQGCLATKQVQRTQENPDMYQITYIGIHTCNATPKETTHLVSSDYPTTPPLETSLVNSSDPDHPTVPSEQDHQHITRSPYPTIKQEYYPKEDTTTDIVTDQKAAIMPLKVESTDNIADAAVYSSTGSDQSLALDFGAESVHLDIDFHLDAGHPLLRWFDNYNV
>CkWRKY34-III
MENDLSWEHNTLINELIQGMEVARRLKEDLRTPYSVDTRDLQVQTILSSYEKALQILRWNESTSKSQTMNQAITLLPESPVSANGSPLSDDVDGAIGDHQEVKHNSKKRKIIPKWTDQIRVSCDSGLEGPHEDGYNWRKYGQKDILGAKYPRSYYRCTFRNTQNCWATKQVQRSDEDPTIFDITYRGKHTCSQGNNAILPYKSPDKQEKPHSHNIDIHHGQPLQESFTKFSNTLTVRTDNLGNEEMACPFTFPSTSFGHMTQENHSLIPSALENDSFLSSLFQTHLLSPTTPELNYFSSPTFHMNEFDGVYNKPHSESDITTEIISTNTSVTNSPIPDFNFSLDPVEIDPNFPFNTLGFFS
>CkWRKY35-IIe
MDELACLMDWDLETMMRGSTDELAPSSTIIDDPNPYFSHFFSEQDELLGCFPEFSETTNVLIDEFEDLYKPFYPVLHPLSSQQTIVTSSLNIPKEPTEVKELKASEKIASQDLQVPVASSKYKRSKKNQKKSVVKKVSTEVDGNYCDAWAWRKYGQKPIKGSPYPRSYYRCSSSKGCLARKQVERNHLDPRVFMVTYTAEHNHPQPTRRNSLAGSTRKKNNSSVTPSNSMVVPSSNITEDDEVVKSVQQNKGLEKEEDLLEWLDNVHELCDGWIPSNELEEFVL
>CkWRKY44-IIa
MDFSSYVNTSLDLNINPHRVHEEVPKEVERQLFSLGMTNFSVKEESTDELEEELKRVTEENKKLVEMLSVVCENYNTLKSHLMEYMRRNPEKELSPSSKKRKSESSNNNSNQLTGINNGNSESISTDEESCKKPREENIKAKVSRVYYRTEASDTGLIVKDGYQWRKYGQKVTRDNPCPRAYFKCSFAPSCPVKKKVQRSVDDQSVLVATYEGEHNHPQPSLMEATSGSGRGVNLGSVPCSASLSTPAPTVVTLDLTNSKRKKDSKNAEPRKDSPKVPHNLVEQMATSLTTDPNFRAALVAAISGRLMHKN
>CkWRKY36-IIc
MSTTSQIVNLLEEQNNQMSTTQMDFIPFPTTFPPPLGCNNQSLKGFSSITSESDSTSNLTETLFATTAAQNSRDHQYLMTSSFGGPQFLSLHRSNNVINPWSSSEGVTDCFISSKRSGVDDHRIGISAMKMRKMKGRRKVREPRFCFKTLSDVDVLDDGYKWRKYGQKVVKNTQHPRSYYRCTQDNCRVKKRVERLAEDPRMVITTYEGRHAHSPSNDLEDSQSPSQFDTFLW
>CkWRKY37-IIc
MDYYFVNPHPNYPNYAHSTDNSMTPSSSELILSDYLILDDCNIDHHQESRSQSTESSERVTFSDTRYEFNGATSKNNNMQEKCKNGIKRNNKAEEVRSRIAFRTKSELEIMDDGYKWRKYGKKSVKNSPNLRNYYKCSSGGCNVKKRVERDGDDSSYVITTYEGVHNHESPFTSYCSQIFFVHSDA
>CkWRKY49-III
MENLGHGRRKVIEELLRGREVATQLRHILNEGSDNNGSIAAAATTTTTTPFAEELLKEVLMTFTNSLLFLNNSSSESHEVSDVQLRDTSKSEDSLESNCKSSIVKERRGCYKRRKISQTWEKESAIPVEDGHQWRKYGQKAILKAKYPRNYYRCTHKYDQRCQATKQVQRIQEDPPLHKTTYYGHHTCKNLQNPDIIVDSISPSGSSMFLSFDNSFPTPAKQDCPLLSSSFPSSSTVKRECKEEISPPPSSSPNDNYLISSELTFDDSQKHVNLSSTLDSDPIGVIPGDLYYSAEFDDVLGSFLEMR
>CkWRKY50-I
MRTASFTNIFSNNIDNNNNNNNNTNMTMDDHNWGTSELGSNHQIGLEAPKFKSVQPPSLPLSSSPISPSCYSAFSSGFSPTEFLISPLFLSSPNVFASPTIDAFAGQSFNWKNSSGEDQQNDKEDEKNYSDFSFQTQTKPASDFQSSSGMFQAQEPIKKQDIWKFSEPKMQTDFSSERTTEKSEFTSTQSFSSEIAASKPETHSNSVPGSGYFNYTNASQTVREQKRSEDGFNWRKYGQKQVKGSENPRSYYKCTHLNCSMKKKVERSLVDGQITEIVYKGNHNHPKPQSTRRTSSQHSSSCTNSGISDQSVVTLGNPQTISIQEDSSASVGEEDFEQTSQTSYSGGDEDALGPEAKRWKGDNENDGYSAQGSRTVKEPRVVVQTTSEIDILDDGYRWRKYGQKVVKGNPNARSYYKCTAPGCSVRKHVERAANDIKAVITTYEGKHNHDVPSARGSAGYNMNRNSLNNSNVPAPIRPSVVNCYSSSSSFTDSLYKPRLPTIGNQESFPLDISQGPGNFGYSALGRSMGSFTNHSQCLDDAYSKAKDERKDDSFLQSFMSKDF
>CkWRKY51-IIc
MVESFMSKTMMEEVNMAANWSDIGSEDDDELVRELLDDGSPLLLLPQEVITETNISASSKDQAFSRFISNIYSGPTISDIENALSVTNQRDHFQQFSSAGVSILERSLSKIENKYTLKIKCFGNGMGDDGYKWRKYGQKSIKNSPNPRSYYRCTNPRCSAKKQVERSNEDPDTLIITYEGLHLHFAYPYFVVGQSQQSHSHPPIKKSKPTSPQAQAQDQKVHEGQQTQEAQEAQASCASLGLISSTLLDSTQDIAQDNLGSQGLLEDMVPFMVRNPNPTNNFNSDYSKFSCSSHRSDPPTSPSVWTSGYSTSCYTVGLNSSI
>CkWRKY52-IIc
MGTSHHGFNGQSSNAFIGLRPTNNEGSSHVEKRVEGGRDGILSQITAGSVNVSSDEVGGAGSKKKGEKKVKKPKYAFQTRSQVDILDDGYRWRKYGQKAVKNNKFPRSYYRCTHQGCNKRLAHEFLQPVRSSIRGQLLV
>CkWRKY53-IId
MEEVEEANRAAVESCHRVISMLSQPQDQVQYRNLMVETEEAVVRLNKVVSLLSNRLGHARVRKHNTLKVKIPFSQSILLDNPNSKTLIGNPSLELSSNGKSPLQLNQESSSTHYNILQQRQMLQQSFLLQQQHMKHQTEMMFWRNNSAISLNFDSSSCTPSMSSTRSFISSLSIDGSVANLDGSGFHLMAAAHSSDQNSQHHKRKFSARGDEGSAKCGSSARCHCSKKRKHRVKRSIKVPAISNKLADIPPDDYSWRKYGQKPIKGSPHPRGYYKCSSMRGCPARKHVERCLEDPTMLIVTYEGDHNHPKLLTQTANA
>CkWRKY54-I
MDIEEAERVVVAKPVASRPTCSTYKSFSELLAGAINASPPIASSQTTVSAIRPKTVRFKPALNHHPIGSVSSQADIFGAALSNSFDMDPKPDTNQSLIYKPMAKVVSKTTVSLLANMGNCSTSQQQPQQTVEANLQHFNHEKFRTNMTSNLHQSITPRAETYQTTEPCKMLQQNQEEEQKALTSTINSDKPSYDGYNWRKYGQKQVKGSEYPRSYYKCTHPNCPVKKKVERSFDGQIAEIVYRGEHNHSKPQLPKRNSGGTQGSWEWNGRIENQNDTAYHVKALQHNDSALIGPTNTGGGSMENSCGLSGECEEGSKGLEAEEDEPRRSKRRKNENQSNEAGVSEESLAEPRIVMQNSADSEILGDGFRWRKYGQKVVKGNPYPRSYYRCTNIKCNVRKHVERAIDDPRSFVTTYEGKHNHEMPRKNTPSTVASEKDSQASRSKDKPY
>CkWRKY55-IIe
MDRNASPQFEPEESSELKPENQASKKRKMVEKTVVTVRIGENVSKLKNEGLPSDFWSWRKYGQKPIKGSPYPRGYYRCSTSKGCSAKKQVERCSTDSSMLIITYTSTHNHPGPPALSTTNSSQHSKESETETTEEDIPVTSKEENQEQQIEEEMNNNKSTMTSDQGKNEENFHYLQSPIGCSEDMVLDQELEDPFRLNTEKSSHDRIELLSEEEPFCYAQLKKLSESKSEELDFFDELEELPMSSSFLHFTTSIFSEERIPVAPS
>CkWRKY56-IIc
MEKKEMMAVKMKDTIGSSSSFPSEFDFSEEKSSVGFMELLGVQNYSPLLDLPVASTALMDPPAETGKECSEVLNNHQQPATPNSSSITSASSEAAAVNDEQNKTVDQANQPQKQRLKAKKTNYQKRQREARFAFMTKSEVDQLEDGYRWRKYGQKAVKNSPFPRSYYRCTSASCNVKKRVERSLTDPSIVMTTYEGKHIHPSPVMARSAHAGSPIPQGIISAECTTNYMSQYYQHHQQVLVNTLMSSSGCYPSKNIATNFPQERPLCINPTRASVLLRDHGLLQDVIPSHMLKEDQ
>CkWRKY57-IIb
MENRQHHHRELTFLSSSGDFLRHNLNRTNQSTNPRPIKEMDFFSSADNSNEKSDTGGDKHHQQEQQHDRVHSHGSINEDGSPTLHHHVNTGLNLKCASVAVSKAASGENSQADEMSTLEGELQRIQEENLKLRIVLDQITKSYTQLQAQLFIALQKQKPHDQNMEANGMISGQKSVDPKRCIVNYASVSDEKTDREASVSPSNNGEVMSNKRDHHLTKLNLGKQTCPPDPTEDVLDRSSSHSQGWGNSSKSLKLEEEEEEPKTAEQELPFRKARVSVRARSEAPLISDGCQWRKYGQKMAKGNPCPRAYYRCTMAVGCPVRKQVQRCAEDKTVLITTYEGNHNHPLPPAATAMANTTSAAAAMLLSGSASSTLSKEALTSSAGYFSSLSYATMATLSASAPFPTITLDLTQTPNAMQPHRAPLSLQHASDGPQLLGHPLFFSQKLPPMALPLLQLGQRPPSSMVDTVSAAIASDPNFRAALAAAISSIIGVQRGGDGHNNAIPGSPQLPQSCTTFSTN
>CkWRKY45-I
MSTTNAADAVTAAPPTRPTITLPPRPSAEAFFAGVASPGPMTLVSSFFGSESATSFSQLLAGAMASPLAFASAADHNSGKEDDGVHKNMGFKQSRPMNLLIARSPLFTIPPGLSPSGFLNSPGFFSPQSPFGMSHQQALAQVTAQAVLAQSHMHMQADYQQVSVAAPTEPSFTLNEASEQQVVAPVSEPRNAQVEMSELSHGDKKNQPSSLVIDKPADDGYNWRKYGQKQVKGSEYPRSYYKCTHLNCPVKKKVERAPDGHITEIIYKGQHNHEKPQANRRVKDNNDSNGNANIQPKSESNSQGWFGNSNKFSESMPDCSMPESDQTSNQGASRPLPGSSESEEVGVVDNKEEGDDCEPNPKRRSTEPAVPEVPVPLSQKTVTEPKIIVQTRSEVDLLDDGYRWRKYGQKVVKGNPHPRSYYKCTSAGCNVRKHVERASTDPKAVITTYEGKHNHDVPAARNSSHNTTSSNSMPIKPHTVAPEKHPLLKDMNFGNNDQTPVHLRLKEEQIIV
>CkWRKY46-IIb
MSSPNSLHEIEEKRITSIFREADFGTQEVRKEDRLKSTKAEMGEVKEENERLKMMLERVEKDYHSLQLSFFDILHKEVSKKGVADHSSTSSHDEIEEPELVSLCLGRRPRESKKETRTGNPNIPKEKEDMEVNLTLGLDSKCLLSMELVPDLSPMNSSEEPKEAEAEVERTLSTNKPTKVINVHDENSDQMPAKRVRVSVRARCDTPTMNDGCQWRKYGQKIAKGNPCPRAYYRCTVAPACPVRKQVQRCADDLSILITTYEGKHNHPLQVSATAMAFTTSAAASMLVTGSSTSQHAASHNSSSFGNAPTLFNGLSFSQQFEESRAKQVFIPPNHASHNLFPTVTLDMTSPSSSSSTHAINLPSNIASNPRFSPTTLSFCSPQPPNFTPSSIWGKGFPNNNGTWTMPIDKTHIRPVIQGNNFQEQFYQQCMTNQTSSLAETITKAISKDPSLHSVIAAAVSSIVGQGSTTSARNHEEREHILEQGLNLKLGEHSQMVSTNMLNQNGKGCLTGYFKRLSSTSSQARNFMLLQPSLPFALNKSGTSKPPSIVNQVTHYDPDMNTHH
>CkWRKY47-I
MEEDNNNNNNDDESKSGGDEMYVSDSKGGDFPGFPAKRSIAERRGFNSNAARINTALFRAATTPLASPVAARSPRLTIPPGISPTALLDSPIMLPNSQAMPSPTTGTFLMLPPLIDEQSMLNSVTLEQSMLNSFDPDPLPPYSASPNQVSSNCHMVKGGDRDGQIFVRGQPPLDYPFPEDFLKCHSAKHTGVHWYNEVKMVNDAIVNANNVEMPISRSEEASDESSLHENGIHGEDIGPRLVLEGEQKESSHATGVVRTSEDGYNWRKYGQKQVKGSEYPRSYYKCTQPNCQVKKKVERSLDGQITEIIYKGSHNHAIPHPNRRASTLSTDEMSEIAEANETCDKVDADSAWGNIQSGVKETKHGMEWKAEGQERTSSTSVVTEISDPMSTKKATSLCMFESYDTPELSSTLASHDGEDGATQALISLEDEAEDDESESKRRKKESYSVEPILPSRNIREPRVVVQIESEVDILDDGYRWRKYGQKVVKGNPNPRSYYKCTSAGCSVRKHVERASHNLKYVITTYEGKHNHEVPTARNSNQISSSDGGLPPSGANGQVALALHGSASIPKSETHQTLAPHFDRKPDFSNEFLRSSLIGSFSNDMKFGPSSISQMKYSSLNNTMPYGSYGLNPDRCAVPQAGSIASMFPDFPMPLPLNHPSSGNFSLGGINFNCVKPMGSVQSFLSGQQVKEFDAAFLRPKQEQKDDTLYSTCIPPLDHASASLTPPSASPTIYRPAMQNFP
>CkWRKY48-IIe
MAEDLDWDLHAVVRGCSTVTSTTTTATSSVSSSSGFAFQPEASHGFSIFHGEQKAPILSLSSHPFEARNSIEELHELCKPFFSRSQPLSLQTSPLSPSFSFSSVAPKSAETEQKQQHQQRSKQPHQAISGSATTPRSKRRKNQLKKVCQVPVENLSSDIWAWRKYGQKPIKGSPYPRGYYRCSSSKGCLARKQVERNRSDPTMFIVTYTAEHNHPAPTHKNSLAGSTRQKPLTPQTTTTGDTDKTLTKPPSPATSGAEEEVQNQGEKSESREEKEDDEEGEEEFGLSDMVLTDDFFESLDELSQLTGDCFADPFSAITIPAWVANSAATAAGGSC
>CkWRKY61-III
MENLFSLPHIGKKAMEEELVRGCDVANQLLEVFTDDNGSKSMLPPFVEDLVREVLKSLTNTLLLLNNNGDSNHVVAPPITVGNFSLPMVNCSKLEDNLDGTNCKSLNTLNTKIQRGRSYKRKSTAPTWEKNTSILIDDGHAWRKYGQKKIMNAKHLRSYYRCTHMSDQHCQAIKHVQKIQEDPPLYRTTYYGHHTCKNSFISDINLDPILSADSSVLLNFDNNIPSKKECPISPSLLASTKREPMEVIDDDHFAQNQVFSSENLLLCDFEVYFNYSEHATMLLSTESVEFENVYEQFEL
>CkWRKY62-III
MENQQPSNGRKASMEEELIRGRDIANQLLEAIVHKSNTNCHGDSKGLIILPFAEDLVRKVLRSFTNTLLLLNTTSNDDVFDEEEVLPISVKDLSPSNCSKPDQDTDKAPESFFNSKVRRGCYKRKSNALTWEKDSSILIDDGYIWRKYGQKKIMNVKYLRSYYRCTYKDEQDCPAVKQVQKIQEEPQLYRTTYYGHHTCRSSLLNSLVPNTSSGSSTLLSFNSSLPSKEQSSFSSSLLASTKQEPVEVIPYYDIAHNQYLTSSASADYPLSCDYELHFDYLNHATMLSSTESVPFDGVCGPSLDFDCKACFAL
>CkWRKY63-III
MENQSSNSKSAVEQELIRGRNMANQLFEVLAHKSNAHHQKDDEALTLMLPFAEDLVRKILRSFTNTLLLLNTSNKDVSDKEVVPVLPITNFSSSAIRPKLEDTNEACKNRRRRYERKSNGPTWQKDSSILIEDGYAWRKYGHKMIMNAKYPRSYYRCTQKCDQGCPAMKKVQRIQEDPPLYRTTYYGHHICTSSSSNQEINLEPASSIFLSFNKSLPSKEKYPFSSTLLASEKQEPMEVIPNDPIARSQLASSDYFMLCDYELDFDYQRHVPMLSCAESVQFDQ
>CkWRKY64-IIb
MEEKVAIKNLLELEERAYDHNNRDSPKKTEEPSLHYTQGSTLLSLSLNNSGQFPHQIQGQGQTQIQTGMLRVKLEEAKKENENLRSMLNVVNERCVALHNRLLLAVQLHQLSSPPYNHDLQACLTSILFCLYIYIYKGNRQDGEKPVFPTREFLTIGEASPLDCSKTEGFASAENIEKKNNEGEINSQIRSQERIIEDQQASEITCRRARVSIRARSDFSLMGDGCQWRKYGQKTAKGNPCPRAYYRCSMGTACPVRKQVQKCFKDETVFIITYEGNHNHQLPPAARPMASLTSAALNTFLSGSTTSLHGTTTLSNSLLFSSPLSGPASTAIATFSPSATCPTVTLDFTLPTSNYLQFQNNSLHHKQSLFPFPLQGYNPQTFQGFPTMITPEKKLALVDVVSEAVAKDPSLKEALFAAISSLPTGDPLNIDNDNHRQPNKSSYDPCSHIYASNTTS
>CkWRKY65-IIc
MEEEKREGHAPPTNSSSTTTTTTMAFSDEIPGMSTTTTNNNNFSLFPFQTSMSTIFDTMPSSSCDQKASSFGFMELLGAHDCSYNNTFLSDWLPTTAPIHHPLPSPSNSNVPDSSEVLNTPTSPNSISISSSSNDATVNNTIDQRSSKPNEHEAEEEGDRAKGEDQDQDKTKKQLKAKKKKQKKQREPRFAFMTKSEVDHLDDGFRWRKYGQKAVKNSPYPRSYYRCTTAGCGVKKRVERSSEDPSIVVTTYEGQHTHPCPATSRASLGFLHEPGGFGGGALGGSGSQPYSHFVLPRQNVAVPQGATLLYNNSNSSSTTTTTTPPPLSNVVGGSTGSYVNTSSFGGFVHNHANHRGFGPSEALLRDNGLLQDIIQMRKEEKDSVKGEDH
>CkWRKY66-IIe
MDNYQGDLTDILRASGTSSSSEPAAPQQQHQHQHHHDHHDDHWQHHHHNHHNFSSDPLSFSSVLEDHRGGNYFGDPFSTLRDPFLQELPAGSSSYFNINTSTTSGGLEQQAAATSLIDGRGVNSNNNTNSTSASSSVFALEDPHPPHHDMRSSSSSSRPCKNIFSNMIQISPNAKLPYDSSTLAPSPRPIKPSAVVSPNISINATNTSKDSLVDNSGVQISSSRNTGLKRRKNQAKKVVCIPAPAAANSRQTGEVVPSDLWAWRKYGQKPIKGSPYPRGYYRCSSSKGCSARKQVERSRTDPNMLVITYTSEHNHPWPTQRNALAGSTRSQPSKTTNASLKNSETSQPQKGTTTKAKEEENNNSDGNINSPVAAAVKEEMEDIEKLQQLEMDEGEFSDGIGLPYKPSMMETNQLSHEDFFAELGEIEADPLNLLFTQGFGSAAADDHHQKESKALDPFHLFDWSENTNNTTNSFEEPNNKRRL
>CkWRKY67-IIb
MDKGWGLALDTSSTSSPISSLPFLQASKQPPPASASSSLNPFSRLSSSTHDRMFPILGFPVNLSRNTNGSEDDDRKVVGEVDFFSERNKSSPSATHHDHYQHVKPNNIINNTPVKKEIIPPDEKPPNSNFHVNTGLQLANTGSDQSVVDDGVSSDAEDKRAKTTELAQLQVELQRMNAENKKLKEMLTHVSGNYTALQMHLVALMQKNHHTESTENEVVIEAKAEEKNQLGVGGGMVPRQFLEIAGPSGTAEVDDQVSNSSSDERTRSNTPQNNHIEAGTRDHMMIRNNNGKTELGREESPDSESQGGWGPNKVQKLNPPDTPDQSTTEATMRKARVSVRARSEAAMISDGCQWRKYGQKMAKGNPCPRAYYRCTMAVGCPVRKQVQRCAEDRTILVTTYEGTHNHPLPPAAMAMASTTSAAASMLLSGSMSSADGIMTPNLLARAMLPCSTSMATLSASAPFPTVTLDLTQNPNTSTNPLQFQRSPAPFQLPFLQGQPQNFGSGATPFSLYNQSKFSGLQLSQEVGSSQLAIQAPTPQPLQQLPPQQPSLADTVSAATAAITADPNFTAVLAAAISSIIGGAHTNNNGQSPTTTTNNNNRTTVSNFSGN
>CkWRKY58-IIa
MDCSPWINTSLDLNINPRRVHEEVPSSGALVEELKRVSAENKKLTEMLTEMCENYNTLRYNLMEYMRKNPPADNKELSPPKKRKSEFESSSNNNIHNCHLISTGVNNNNGNSESSSSDEESLSCKKPPAREETIKAKVSRVYCRTESSDASLIVKDGYQWRKYGQKVTRDNPSPRAYFKCSFAPTCPVKKKVQRSADDPSVVVATYEGEHNHPHPSQTEPTSGSNRCRTPISSASHSSCAPTVTLDWTKSKSSSSDSSKNVTINPKIDTPEVVPQILVEQMASSLTKDPNFRAALAAAMSGKMLHRN
>CkWRKY68-IIe
MDSSVTSSTKRRGLKKRVVEIPIRDVEMTRVKAESSNNTPPPSDSWAWRKYGQKPIKGSPYPRGYYRCSSSKSCPARKQVERSSVDPTMLLVTYSSDHNHPSPRPRNNRNSNAALKSNKESEPEERFADLGEDSLITTADELGGGWLGEVEAIASSPAVLDGPIFAELEMSMLGEEEESLFADLGELPECSAVFRRGVLLESGRRRSAGGVSVGPLVEANHCSL
>CkWRKY59-IIb
MVEDDMSTKSEDKRIKHEVVILRNELERMRVENDRLRGIIDEVNTNYNALHLQLVSLMQARKVEEGDEEQQQVFDGKIEEEKQGAAGNGGALVPRQFMDLGLATNADEPLLSSSLGKIKDRSKSPANNVEVGSKEFGTRKNGNGSDEAEKEFGRGIEREDSPPDQVLAANANNNVPKFSPPRNVDQAEATMRKARVSVRARSEATMIPDGCQWRKYGQKMAKGNPCPRAYYRCTMAAGCPVRKQVQRCAEDRTILITTYEGNHNHPLPPAAMAMAQTTAAAARMLLSGSMSSADGLMNANFLTRTILPCSSSMATISASAPFPTVTLDLTQSPNPLQFPKPPNQFQFPFPGVNSPASLLPQIFGQALYNQSKFSGLQMSQDAETSQLGNQSQQQTPQHLADTVTAAIAADPNFTAALAAAITSIIGASQPNNNNTSSNNSANNSNGNVTSSNNNINGCNKINNSNSQGN
>CkWRKY60-IIe
MYHRRFNTKSLYVADPDEPGPEPEPISEAGPASPSSGEDTKTEEPSPKKRREMKKRVVTIPIGDVDGSRSKGETYPPSDSWAWRKYGQKPIKGSPYPRGYYRCSSSKGCPARKQVERSRVDPTKLIVTYAYEHNHSLPIPKSHSASSTAAVDGATVSDCPAASPAARVPPEEVTVFATHPDFELAGDSTVLLSHHHHAVFGWFDDVSSTGVLESPICGGVEDVTLTMREEDESLFADLGELPECSAVFRRRNITSANAIQCGGITG
>CkWRKY69-I
MLCLYNSTNGNMQETVKSDLKVEAGNSILVLRFEQSQAHSVHMVSSQESADHNVSSDKVQLIVNPQSDITLSQRIHDTIIHLTKPEGARSSPSVVAKNEVTDSDATACALQSDQEGRTPSEPLEKHLQSPDTLSHELPLLQPGQDSPSIIREKVSKDGYNWRKYGQKHVKGNEFIRSYYKCTYPNCQAKKQLQQSNNGHITDSICIGQHNHPKPQANIIPPVDCVVSVVEQGPNKPSLTNVKDKSSIEHGCMPQKIKPLRSIATSKVSRIDELKAAHSQLTENDEADNNEDPESKRLKKDNNNTDVTGVDMSTCESRVVVQTSSEVDFVNDGFRWRKYGQKLVKGNTNPRSYYRCSNPGCPVKKHVERASHDSKIVITTYEGQHDHEIPSGRSVTHNAATNTQTMGINGKPGTKSGGNTDGFDTGEHICLDSKSRLNEQLNEESITKPKADDMTEFQVITLCNEGPESKLREQQQQNEDSGTKDNSVSNDMICHSSSEVPCRSKEHVKDEVKTTSEGIKDCRNVVAGHDTPSSISDFNKQPTSDAESVQS
>CkWRKY72-I
MASSSGSLDTSVNSYNNFTFSTHPFMTTSFSDLLASPIDDKQPRGLSDRIAERTGSGVPKFKSTPPPSLPLSPPPVSPSSYFAIPAGLSPAELLDSPVLLNSSHILPSPTTGAFAAQSYNWKNPSGGGNRQIVKEEDKSFSNFSFQTQEGPPATSTTTFQSSTVTAQTQQPWSYQEGTKQDSFTKRMIKNENSSSMQSFSPEIASVQTNNNNGFQSDYNNYQPQQQQQPQTLSRRSDDGYNWRKYGQKQVKGSENPRSYYKCTYPNCPTKKKVERSIDGQITEIVYKGTHNHPKPQSTRRNSSSSSSIAIVPSNPISTEIQDQSYATHGSGQMDSVATPDNSSISIGDDDFEQTSQKCKSGGDEYDDDEPDAKKWKIEGENEGISAPGSRTVREPRVVVQTTSDIDILDDGYRWRKYGQKVVKGNPNPRSYYKCTHPGCPVRKHVERASHDLRAVITTYEGKHNHDVPAARGSGSHSLNRPMPNPTNATTAMRPSAVTHHNTNNSLQRQQAPEGQSRFTLEMLQQNQGSFGGFSGFGNPMGSYMNQQQQPSENGFSSRAKEEPRDDMFLESLLC
>CkWRKY73-I
MPIRISNRLIQKKQYWRILGFISSVIGLLCYALSSSFIRLFGEWNFFKIIIYTVVSFSISSMMLFIKKWKLSRKFLLKAHLGVLLLLLTSFYSFVSDKDVNGKPDLLSLISSAAFAFMSFCLSREIDLGFEADLLNFFLGCLTVQLMKINLFLSIVAAIFCYSLMVLRSRLDSQPEIGTLRMEDHVGIEIDSTDGGDRGGADHNQQILSLRRRRVNDGYNWKKYEEKLTKGSENQRSYYKCTLPNCVVKKKVEKSIDGEIIETLYKGTHNHCKPKSTMKRNSSSEYFYSLLPSDQSFVSHGGEQLDSRCENLKTPPYRVKC
>CkWRKY74-III
MDISDSEKKRVIIKELVQGQEAATQLKFLLENPFGANGSLSSEELATNVLKSFTQALSIVSQPNYQNLLNPGENGSPVVASGHDPPSGDSTSEMRSLPARKGGRGCYKRRKNAQTWTIVSRTTDDNHAWRKYGQKEIMNSEFPRSYYRCTHKYDQGCSATKQVQRTQENPDMYQITYIGIHTCNATPKETTHLVSLDYPTTPPLETSLVNSSDPDHPKVPSEQDHQHIIRSPCPTIKQEYYPKEDTTTNIVTDQKAAIMPLKVESSDNIADAAVYSSTGSDQSLALDFGAESVHLDIDFHLDASHPLQWFDNYNV
>CkWRKY75-III
MEELVLNFTKHACELARKLQVELPNMANNPYMLFSSIDDVEKAFGAAKERVKMMLSQQDMTTTHSSLAPMLPYDAFMQKTQHASATSMQDLTGIHAQKMDQLLLMQPPFDVSDLVENKMISGGDVQMIRSRGSLRIGEIGGRGVEGSERSKGSQEEMQGIEAPPSRPKKSRKNDPEKITVTRPAPQVGNTEVPPEDGFTWRKYGQKEILGRKHPRGYYRCTHQKLYSCPAKKQVQRLDENPNMVEVTYSGIHTCHMTSTAPTSYPPQLLVDNIISKDNISPELSPSSTSAPSRWLSSANLGLGGGSAGGSGAGPSTSKYVTDYPVADMADAMFNSGSSSGNSMEYLFAPTEE
>CkWRKY76-IIc
MEDKDRAPSDLATAGDSSWTLGADDSDGPHFFSAGDRERSIFGEFCWNLQPDRVGADDGLLLPAQTGSIEPARSSSYRSNNQSVSSSSSEDPPEKSAVSDEKPPEIPSKSKKKGQKRIRQPRFAFMTKSEVDHLEDGYRWRKYGQKAVKNSPFPRSYYRCTNSKCTVKKRVERSSEDPTIVITTYEGQHCHHTVGFPRGGIISHEAAFASQLAPTMPQYYYPIQLPRENSCSSISQPCQAQDEAGRSSSATMPADASQQPPTDEGLLGDIVPRGMRNR
>CkWRKY77-I
MVSPAAVSTGVLDSPGFFSPPQASFGMTHQQALAQFSAQAAQSNSNMHNQAEHSLSATPFTQVPAATSNTTQQQMPPSKADAQAAMTESTDYPRSEQRLQSSSLNVDKPADDGYNWRKYGQKHVKGSEFPRSYYKCTHPNCPVKKKVERSLDGHVTAIIYKGEHNHQRPNPNKRSKDTITSNDNSNLQANADSSYQGITKMDPESSQATAEHLSGTSDSEEVGDQETEVDEKSVEPDPKRRNTEVTVSGPAASSHRTVTEPRIIVQTTSEVDLLDDGYRWRKYGQKVVKGNPHPRSYYKCTTPGCNVRKHVERASTDPKAVITTYEGKHNHDVPAAKTNSHTIANNSASQSKPQNTLFERHSFGSSGVGGNEQQAVARLRLKEEQIT
>CkWRKY70-I
MDAAATNSGEPHSSSQLRVDGVLDDPNRTGSGHNSTARYKLMSPAKLPISRSPCITIPPGLSPTSFLESPVLLSNMKVEPSPTTGSLPKLHQTLHGSMTYAASAKFPITTACFNTSTVDGRKSSFFEYRNMAPADFNNHVSEQSTQVEGPGKAQPFASSPREIAVPSDELSLSSPVQMVSSGASTPVDVDSDDFNHKGNTTNGPKTSHVEVRGGGLSLATDKASNDGYNRRKYGQKLVKGSEFPRSYYKCTHPNCEVKKLFERSRDGQITEIMYKGTHDHPKPQPSNRYSAGAIMSMQGERSDKASSLAGRDDKASNMYGQVSHAVDPSIPELSTVATNDDSLEGAGFVSTRTNDEVDDDDPFSKRRKMELGNADIIPVVKPIREPRVVVQTMSEVDILDDGYRWRKYGQKVVRGNPNPRSYYKCTNAGCPVRKHVERASHDPKAVITTYEGKHNHDVPAARSSSHDMAGTSASGAQTRIKLEESDTISLDLGMGISSAAENRSNGQGKMLLSEFGDSQTYTSNSSFKFVHTTSAPVIYSVLNSSSNPYGSRENRSDGPSLNHSSYPCPQNMGRILMGP
>CkWRKY78-IId
MAVELVMGYRNDNFAAKAEEENAVQEAASGLESVEKLIRLLSQTQQQQQYQSSSMKIEMDCKAVADVAVSKFKNVISLLGRTRTGHARFRRAPLPQNIETQTQPLPEPRVYRATPLQQIPPLTLHPHQTHSSNTIINFSYNSSAANSFVSSLTGDADNKHPCSTSPAPTAFQITNLSQVSSSGKPPLSSLKRKCSSENLGSAKCGSSSSRCHCSKKSRKMRLKRVVRVPAISLKMADIPPDDYSWRKYGQKPIKGSPHPRGYYKCSSVRGCPARKHVEKALDDPSMLVVTYEGEHNHSLSVTEATNLILESS
>CkWRKY79-IIe
MDEIARLMEWDLQAIAGCTIVMDNPAAHLSFSHFCSEQHDHLLWNFHELSETTTVVNELEQLYKPFYPVGSNSIITSSQPVPELKTKEVKDKVIVQNLQDPAASKCKTSKKKEKNKRVEHVTGEDGVWDQWAWRKYGQKPIKGSTYPRSYYRCSSSKGCFARKQVERSHLDHSVFIVTYTAEHSHPHPTRKNSQARNTAKKNRSTSVLLSPGTSVPVVVDSIAHEHAPSVELEQGKGAKKEKGDSWTLYGQE
>CkWRKY80-III
MNELIEGMEIARKLKAELSLLPSSVDTCDLLVQRMLSCYDKALLILKWKPSVSKSQTQTTMHQSVKHHSKKRKRKPKWIDRVRVKTENCIGGPHEDGYNWRKYGKKEIFGAKYPRSYYRCTSRKTKGCWATKQIQRSDEDPTILDITYVGEHTCSQGNNSILLPKSLDTQEISMGNIEETTSYPSNSFGCMAQDNNILLSNLSQMQLLSPQTPESNHFPSFSSSFVIDELDHHGIEVFTKPGPNSDTTEVISANTLPTDSPIFDFNFDFNFSLDALKIDSDFPFNVSGGFIS
>CkWRKY71-IIc
MDYNTLSRAFDLSCSSSEVMSSNIDDNPKKLSSAGDSLVGISENQSTHNSSESLSSNEAEEDSTKSNKKDKQPKGCDELDIGDEKSKKENKPKKKEKKAREPRFSFLTKSEIDHLEDGYRWRKYGQKAVKNSPYPRSYYRCTSQKCIVKKRVERSYQDPSIVMTTYEGQHNHHCPATLRGNAASMLSMSSPSLFGSTSMGLGQSLPQDFLAQFLPSYSQSNNNNQQMFHQNLPQQHQQQQFQLHHDYGLLQDLLPSSFPGKQEP
>CkWRKY81-IIb
MSKRPSLCDQEMEEKRHTSICSEEDCCTEEGRKAEEKLKSAKAEIGEVKEENERLKAMLEQVEKNYHSLQLHFFDILQKETSKKGLEDSALSHDHEVEEPKLVSLCLGSSPKEPKKDATTSNSIKPKENEDMEASLTLGLDSKSQSPKELISDLSPLNSKEELIKEADAGGTCSTNKSVRDKDFGDEISELTPTKRARVCVRARCDTHTMHDGCQWRKYGQKISKVNPCPRAYYRCTVAPACPVKKQVQRCAEDMSILITTYEGTHNHPLPVSATAMASTTSAAVSMLLSGSSISQPTGHSSASIGNASTVFSGLKFSPFDQSRSTQAFLSTTNSHVFPTITLDLTSSSSSSSSHALCLPSSFASSPRFPPLSLSFCSSEPNISPSFWSKGHPNNNNGTVLIDKTNIRPFNIRNQFQEHLYQNSIKNQTDFREALAETLTKAISTDPRLLSVITAAVSSTQGLINGNQGGGDILGSGLSLKMGEHPQLNSSNPLNQNGKGCLTGYFNRPSSSSSQAGNFMLHQPPWPFSLPKSSKPASNVNHINNWLPEINSHH
>CkWRKY82-IIe
MTREKLFNDVWAWRKYGQKPIKGSPYPRHYYKCSSLKGCEARKHVEKSTTEEDMFNVTFVGVHNHAQPTHRNTLSGTTRRKSSATRLPAAIETGSLLYAETGTPSNSVFPPPIILQFDKPDNGIAMVAANEPEIPNVEMEPYYDDFLMPNLDAMSDAFLFDFDHFYGGGAVPSVGSDPNSSTGFNR
>CkWRKY83-I
MASEMKARNARQHNTTKRQHILRVCQCPFGERKSGLFSVQLFTQLNFEVNFSASLVETVKSDLKVEAGNSILVLRFEQSQAHSVHMVSSQESADHNVSSDKVQLIVNPQSDITLSQRIHDTIIHLTKPEGARSSPSVVAKNEVTDSDATACALQSDQEGRTPSEPLEKHLQSPDTLSHELPLLQPGQDSPSIIREKVSQDGYNWRKYGQKHVKGNEFIRSYYKCTYPNCQAKKQLQQSNNGHITDSICIGQHNHPKPQANIIPPVDCVVSVVEQGPNKPSLTNVKDKSSIEHGCMPQKIKPLRSIATSKVSRIDELKAAHSQLTENDEADNNEDPESKRLKKDNNNTDVTGVDMSTCESRVVVQTSSEVDFVNDGFRWRKYGQKLVKGNTNPRSYYRCSNPGCPVKKHVERASHDSKIVITTYEGQHDHEIPSGRSVTHNAATNTQTMGINGKPGTKSGGNTDGFDTGEHICLDSKSRLNEQLNEESVTKPKADDMTEFQVITLCNEGPESKLSEQQQQNEDSGTKDNSVSNDMICHSSSEVPCRSKEHVKDEVKTTSEGIKDCRNVVAGHDTPSSISDFNKQPTSDAESVQS
>CkWRKY84-I
MDAGEARVRRRRPGEVEPEHDDPNRTGSRPDSGADGAAAFGANGGARYKLMSPAKLPISRSPVLTIPPGLSPTSFLESPVLLSNMKVEPSPTTGSLPRLQQTAHGSAVSASFPVTTACFNTNTVDDGKSSFFEFKPYSRSNMVPADFDNHACEKSAQIDGQGKAQSFVSSPLVKSEIAVPSDEISLSSPVQMVSSGGSAHVEVDLDESNPRGNAATGLQASQAEGRVSGLSVAAEKASDDGYNWRKYGQKHVKGSEFPRSYYKCTHPNCEVKKLFERSHDGQITEIIYKGTHDHPKPQPNRRYSAGTIMSVHEERSDKGFNNFGQMSHTAEPDSTPELSPAATNDDSPEGAGFLSNRNNDEIDEDDPFSKRRKMDLGNADITPVVKPIREPRVVVQTLSEVDILDDGYRWRKYGQKVVRGNPNPRSYYKCTNAGCPVRKHVERASHDPKAVITTYEGKHNHDVPTARNNSHDMAGPAAAGGHTRIKPEESDTISLDLGMGISPAAENRSSNSQGRMMLNEYGDSHTHSTSNSNFKFVHTSQAPVYFGVLNNNSNPYGSSRENQSDSSSLNRSAYPCPQNMGRILMGP
>CkWRKY85-I
MGKLRNPTRPHLADPVAGEEMTSREKDPREGVLGEIYGGEGGATLGSVGEGNGSGCEVGGFDGEDLEVVEGEEVGGDDGEVRVRGMEVRSMEVRVVWLQRPPWKEEAEAAGGGDEAPPQRPTITLPPRTDTLFNGGFSPGPMTLLSNFFADGDDCKSFSQLLAGAMVSPAAVPTGVLDSPGFFSPPQASFGMTHQQALAQFSAQAAQSNSNMHNQAEHSLSATPFTQVPASTSNTTQQQMPPSKADAQAAMTESTDYPRSEQRLQSSSLNVDKPADDGYNWRKYGQKHVKGSEFPRSYYKCTHPNCPVKKKVERSLDGHVTAIIYKGEHNHQRPNPNKRSKDTITSNDNSNLQANADSSYQGITKMDPESSQATAEHLSGTSDSEEVGDQETEVDEKSVEPDPKRRNTEVTVSGPAASSHKTVTEPRIIVQTTSEVDLLDDGYRWRKYGQKVVKGNPHPRSYYKCTTPGCNVRKHVERASTDPKAVITTYEGKHNHDVPAAKTNSHTIANNSASQSKPQNTLFERHSFGSSGVGGNEQQAVARLRLKEEQIT
>CkWRKY86-IIb
MENRQHHHRELTFLSSSGDFLRHNLNRTTHSTNPRPIKEMDFFSSADNSNEKSDTGGDKHHQQEQQHDRVHSHGSINEDGSPTLHHHVNTGLNLKCASVAVSKAASVENSQADEMSTLEGELQRIQEENLKLRIVLDQITKSYTQLQAQLFIALQKQKPHDQNMEANGMISGQKSVDPKRCIVNDASVSDEKTDREVSVSPSNNGEVMSNKRDHHLTKLNLGKQTCPPDPTEDVLDRSSSHSQGWGNSSKSLKLEEEEEPKTAEQELPFRKARVSVRARSEAPLISDGCQWRKYGQKMAKGNPCPRAYYRCTMAVGCPVRKQVQRCAEDKTVLITTYEGNHNHPLPPAATAMANTTSAAAAMLLSGSASSTLSKEALTSSAGYFSSLPYATMVTLSASAPFPTITLDLTQTPNAMQPHRAPLSLQHASDGPQLLGHPLFFSQKLPPMALPLLQLGQRPPSSMVDTVSAAIASDPNFRAALAAAISSIIGVQRGGDGHNNAIPGSPQLPQSCTTFSTN
>CiWRKY75-1
MENYSMLFPCPPSSSTYNPISTSAMGTSHHGFNGQSSNAFIGLRPTNNEGSSHVEKRVEGGRDGILSQITAGSVNVSSDEVGGAGSKKKGEKKVKKPKYAFQTRSQVDILDDGYRWRKYGQKAVKNNKFPRSYYRCTHQGCNVKKQVQRLTKDEGVVVTTYEGVHTHPIEKTTDNFEHILSQMQIYTPF
>CiWRKY28-2
MENENKDHTNYNYPFYQNHHDELNHSNFSFLRENQTTPSQQNFQGFDPSHASFTDYLHGSMDYNTLSRAFDLSCSSSEVMSSNIDDNPKKLSSAGDSLVGISENQSTHNSSESLSSNEAEEDSTKSNKKDKQPKGCDELDIGDEKSKKENKPKKKEKKAREPRFSFLTKSEIDHLEDGYRWRKYGQKAVKNSPYPRSYYRCTSQKCIVKKRVERSYQDPSIVMTTYEGQHNHHCPATLRGNAASMLSMSSPSLFGSTSMGLGQSLPQDFLAQFLPSYSQSNNNNQQMFHQNLPQQQQQQHQFQLHHDYGLLQDLLPSSFPGKQEP
>CiWRKY28-1
MSDEPKEPYYQNFILDHDQQSTEGSTMYCDQKQFSAYDSQAFDPSYMSFTECLQGSMDYNSLATSFGLSPSSSEVFSSVEGNHQKPGETGDHIGDDGNGGGISETLATLNSSISSSSSEAGAEEEDSGKRKKTGQVKEEQGQESSKNGNKEKKKGEKKQKEPRFAFMTKSEVDHLEDGYRWRKYGQKAVKNSPYPRSYYRCTTQKCTVKKRVERSFQDPTTVITTYEGQHNHPVPTSLRGNAAGMFTPSSLLTTPTPFSAAGSNFPQDLLLHSLISQPTNTTAASAAAASIYSHNNSFLQQYHHRHQLPPEYGLLQDIVPSMFLNKSHQNYQN
>CiWRKY28-shan
MSDEPKEPYYQNFILDHNQQSTEGSTMYCDQKQFSAYDSQAFDPSYMSFTECLQGSMDYNSLATSFGLSPSSSEVFSSVEGNHQKPGETGDHIGDDGNGGGISETLATLNSSISSSSSEAGAEEEDSGKRKKTGQVKEEQGQESSKNGNKEKKKGEKKQKEPRFAFMTKSEVDHLEDGYRWRKYGQKAVKNSPYPRSYYRCTTQKCTVKKRVERSFQDPTTVITTYEGQHNHPVPTSLRGNAAGMFTPSSLLTTPTPFSAAGSNFPQDLLLHSLISQPTNTTAASAAAASIYSHNNSFLQQYHHRHQLPPEYGLLQDIVPSMFLNKSHQNYQN
>CiWRKY12
MEGERDVPNYELQVSFTNTPQAIHEMGFVQFEENQVLSFLAPASTTSQSQQPSHHLSQSLNTTATGGTTATATAATTTSTTTAGFSHDDLLTRTPWNNEQVRTLDPKGVSDENCTGNTSDGNNTWWRSGGTEKNKVKVRRKLREPRFCFQTRSDVDVLDDGYKWRKYGQKVVKNSLHPRSYYRCTHNNCRVKKRVERLSEDCRMVITTYEGRHNHSPCDDSNSSEHECFTSF
>CiWRKY50
MSTERIPRVPDSPDSEFTNQWPFELSDYLRFDDNNQWLHHDPTEESFVSNQFYQANEVASDFGEGGSNFEGSSSSTRDTMRREKKEVRERFAFKTKSEIEILDDGYRWRKYGKKKVKNSANPRNYYRCSVEGCPVKKRVERDNDDSRYVITTYEGMHTHPSSC
>CiWRKY23
MEKKEMAMTVKTEDVVGSSSFPGYNSNGYPFSSAFDFSEVEKSSLGFMELLGVQQQEYSPLLDLPQLSTMSMAHHTTTVKVPCDTVKECSEVLNHQPATPNSSSISSASSDAVNDEQCKTVVDQAEEENEKTKKQLKAKKTNQKRQREPRFAFMTKSEVDHLEDGYRWRKYGQKAVKNSPFPRSYYRCTTASCNVKKRVERSFTDPSIVVTTYEGQHTHPSPAMSRSGGLAIAPISPGFATNFGSVLPGNYLSQYQQNHHHQQQQLLVNTLSSLGFPNYNNNSLSTKNAAFTQERQTTAFLRDHGLLQDVVPSHMLKEE
>CiWRKY51
MDYYFVNPHPNYPNYAHSTDNSMTPSSSELILSDYLILDDCNIDHHQESRSQSTESSERVTFSDTRYEFNGATSKNNNMQEKCKNGIKRNNKAEEVRSRIAFRTKSELEIMDDGYKWRKYGKKSVKNSPNLRNYYKCSSGGCNVKKRVERDGDDSSYVITTYEGVHNHESPFTSYCSQIFFVHSDA
>CiWRKY48
MEEKREKSSLNRSMSMAFSDEILNMSTSNICFNNSPLSSSCSIFDMIPPPPPLPPPGDDDQKGSSFGGYMDLLGAQDNFTSSSLFDWFPTTNTNTTLLTTYLSAPPTTQIDHPLPSPAASEVLNTPATPISSSISSSSNEANKAAAENELEAEDEDGDRDAGREDNQDQDQTKKQLKAKKKKQKKQREPRVAFMTKSEVDQLDDGYRWRKYGQKAVKNSPFPRSYYRCTTPNCGVKKRVERSSDDPSIVVTTYEGQHTHPTPVLSRSATFGFMHDASGFKPTAAASSGGGGVLGGLGTRHHHFAMSQQQHQQFQNQIYNCNNYSSITTTPPPLNVVNSGSSNYVNAASFGGFLQNHNQGLLRDNWLLQDIVAPRQMQGSAGEGRS
>CiWRKY56
MGDPMESQDPPPPSLLMTPPPPPQNNTPLPFLFTPSTSMLEINNPLETHRDIQGLQGDIDWGNLFCGQNSNSNLLVGDAKETLLMDQYSASSSSNLVVMNNIENGTHHREEEKGNNKLEKRVKGGRVKKTTRVPRFAFQTRSVDDILDDGYRWRKYGQKAVKNSTYPRSYYRCTHHTCNVKKQVQRLSKDTSIVVTTYEGIHNHPCEKLMETLAPLIKQIQFLASL
>CiWRKY57
MEDKDRAPSDLATAGDSSWTLGADDSDGPHFFSAGDRERSIFGEFCWNLQPDRVGADDGLLLPAQTGSIEPAPSSSYRSNNQSVSSSSSEDPPEKSAVSDEKPPEIPSKSKKKGQKRIRQPRFAFMTKSEVDHLEDGYRWRKYGQKAVKNSPFPRSYYRCTNSKCTVKKRVERSSEDPTIVITTYEGQHCHHTVGFPRGGIISHEAAFASQLAPTMPQYYYPIQLPRENSCSSISQPCQAQDEAGRSSSATMPADASQQPPTDEGLLGDIVPRGMRNR
