# Supplementary material for: Genome-Wide Analysis of WRKY Transcription Factors Involved in Abiotic Stress and ABA Response in Caragana korshinskii
Source: Int J Mol Sci. 2023 May 30;24(11):9519. doi: 10.3390/ijms24119519 (PMC10253768; doi:10.3390/ijms24119519)
Supplement: Supplementary file 1 [file ijms-24-09519-s001.zip › S5-RT-qPCR Primer sequence.xlsx]

## Sheet: Sheet1
Gene name	Primer sequence (5' to 3')
CkWRKY10	CCACCAACACCACCCTTCTT/GGGCTGTTTTTGACGGCTTT
CkWRKY15	TTCAGGGTGGCTCTCAAACC/CCTTTCGCCATCTTTTGCCC
CkWRKY17	ATGTCCAGTGAGGAAGCACG/TGCAGGAACGTCATGGTTGT
CkWRKY19	CAGGTGCAACGTACCCAAGA/TGTGACCATTTGTGGAGCCT
CkWRKY24	TGACGAAAAGCGAGGTGGAT/GCGTGTGTTGGCCTTCATAG
CkWRKY28	TCTTTGTCAGAACCCACCCT/TTTTAGCGGGACAACTGGGA
CkWRKY29	ACACCCAACACAACAATCACG/TTTTTCACCGGGCAGTTTGG
CkWRKY30	TGGCTACACCATGATCCCAC/ATTCGCGCTGTTCTTCACCT
CkWRKY33	GTCCACTGAGCGACGATGTT/ATTTGGCACCGAGGATGTCT
CkWRKY34	TGCATGGGCATGGCGTAAAT/GTTTCTGCGAGTTGGTTGAGG
CkWRKY38	ATCCGGTCCCCACATCTCTT/CTTGTGGGAAGTTTGACCCG
CkWRKY39	AGACAAGCAGCACAGGTCAA/GTGGCGGATTCACATCTTGC
CkWRKY40	AAGGACGACGACAACAACCA/ACAACAAAGGTGGAGTGGGG
CkWRKY47	ATCGCTGGCGTAAGTATGGG/GCAGTAGGCACCTCATGGTT
CkWRKY48	GCCACCACCCCAAGATCAAA/AGTAGGAGCAGGGTGGTTGT
CkWRKY50	CGAAGGGAAACACAACCACG/ATAGGCGCTGGTACATTGCT
CkWRKY52	GCAGGGAGCGTTAATGTGAG/GTGCCAGTCTCTTATTGCACC
CkWRKY59	AACCCCCAAACCAGTTCCAA/TAACAGTGTCCGCAAGGTGT
CkWRKY64	CTGCATGCCCAGTTCGTAAG/TTGCCATTGGTCTTGCTGCT
CkWRKY67	ACCGGAAAGTCGTTGGTGAA/CAGTGGTCTTGGCTCGCTTA
CkWRKY69	AACATTTGCAGAGCCCCGAT/TGCTGACCGATGCAAATGGA
CkWRKY72	GTCGGATCGCATAGCTGAGA/CAGCAAAAGCCCCAGTTGTT
CkWRKY76	GATGACGGATTGTTGCTGCC/TTCGCCATCTGTAGCCATCC
CkWRKY77	AAAGTGTTGAGCCTGACCCC/GCCCTCTCTACATGCTTCCG
